# Supplementary material for: Arbovirus-vector protein interactomics identifies Loquacious as a co-factor for dengue virus replication in Aedes mosquitoes
Source: PLoS Pathog. 2022 Sep 8;18(9):e1010329. doi: 10.1371/journal.ppat.1010329 (PMC9488832; doi:10.1371/journal.ppat.1010329)
Supplement: S1 Table — List of proteins enriched at least 2.5-fold in NS1 or NS5 immunoprecipitations with their -log10(p-value) and log2(fold change) values plotted on the volcano plot (Fig 1D), the LFQ after row-mean subtraction plotted on the heatmap (Fig 1E) as well as protein and gene identifiers in Ae. albopictus and references to orthologs in Ae. aegypti, D. melanogaster and H. sapiens. Individual values plotted on the heatmap were labeled when below (blue) or above (red) the row average. Proteins associated with both NS1 and NS5 are highlighted in yellow. Hits included in the STRING network (Fig 2) and GO terms are indicated. Ost48 and Stt3A were included after literature review. (XLSX) [file ppat.1010329.s007.xlsx]

## Sheet: Table S1
Volcano NS1		Volcano NS5		Heatmap: Log2(sample LFQ)-average protein(Log2(LFQ))									Heatmap figure legend			String network	Ae. albopictus hit			Ae. aegypti ortholog		D. melanogaster orthologs	D. melanogaster and H. sapiens - ortholog 1											D. melanogaster and H. sapiens - ortholog 2
-log10(p-value)	Log2 FC	-log10(p-value)	Log2 FC	NS(Ø)_1	NS(Ø)_2	NS(Ø)_3	NS(1F)_1	NS(1F)_2	NS(1F)_3	NS(5F)_1	NS(5F)_2	NS(5F)-3	AALF_#	Name	Volcano plot		RefSeq Protein Accession	LOC-Gene ID	AALFPA-GeneID	AAEL-Gene ID	aegypti-Description	Fly-Gene ID	ID	ANNOTATION_SYMBOL	GO_BIOLOGICAL_PROCESS	GO_CELLULAR_COMPONENT	GO_MOLECULAR_FUNCTION	NAME	NAME_SYNONYMS	SYMBOL	SYMBOL_SYNONYMS	H_SAPIENS_ORTHOLOGS	-	ID	ANNOTATION_SYMBOL	GO_BIOLOGICAL_PROCESS	GO_CELLULAR_COMPONENT	GO_MOLECULAR_FUNCTION	NAME	NAME_SYNONYMS	SYMBOL	SYMBOL_SYNONYMS	H_SAPIENS_ORTHOLOGS	-
1.73413	1.02124	1.3578	1.33479	-0.793343	-1.03405	-0.528623	0.0886067	-0.0536433	0.672717	-0.320343	0.941757	1.02693	046750	Smg5	NS1[L]/NS5	NO	XP_029724968	LOC109621961	AALFPA_046750	AAEL004986	smg-7 (suppressor with morphological effect on genitalia protein 7)	FBgn0019890	FBgn0019890	CG8954	nuclear-transcribed mRNA catabolic process, nonsense-mediated decay ; GO:0000184 | involved_in inferred from mutant phenotype ; gene silencing by miRNA ; GO:0035195 | NOT involved_in inferred from mutant phenotype ; nuclear-transcribed mRNA catabolic process, nonsense-mediated decay ; GO:0000184 | involved_in inferred from biological aspect of ancestor with PANTHER:PTN000403280 ; RNA interference…	telomerase holoenzyme complex ; GO:0005697 | part_of inferred from biological aspect of ancestor with PANTHER:PTN000403280	telomeric DNA binding ; GO:0042162 | enables inferred from biological aspect of ancestor with PANTHER:PTN000403280 ; telomerase RNA binding ; GO:0070034 | enables inferred from biological aspect of ancestor with PANTHER:PTN000403280	Smg5 nonsense mediated mRNA decay factor	Smg5 ; Smg5 nonsense mediated mRNA decay factor	Smg5	CG8954 ; SMG5 ; anon-34Ea ; BG:DS08220.2 ; Smg5 ; dSMG5 ; smg5 ; Smg5 nonsense RNA decay factor	Hsap\SMG5 ; Hsap\SMG6 ; Hsap\SMG7	-	-	-	-	-	-	-	-	-	-	-	-
		3.5283	2.22256	-0.968996	-1.27501	-1.58209	1.15353	-1.09968	0.930644	0.941194	1.06259	0.837794	079102	Muskelin	NS5	YES	XP_029735879	LOC115253592	AALFPA_079102	AAEL012019	unspecified product	FBgn0033757	FBgn0033757	CG8811	oocyte maturation ; GO:0001556 | involved_in inferred from mutant phenotype ; regulation of cell-matrix adhesion ; GO:0001952 | involved_in inferred from sequence or structural similarity with MGI:MGI:1351638 ; positive regulation of proteasomal ubiquitin-dependent protein catabolic process ; GO:0032436 | involved_in inferred from mutant phenotype	cytoplasm ; GO:0005737 | located_in inferred from sequence or structural similarity with MGI:MGI:1351638 ; cytoplasm ; GO:0005737 | located_in inferred from direct assay ; cytoplasm ; GO:0005737 | is_active_in inferred from biological aspect of ancestor with PANTHER:PTN000398958 ; GID complex ; GO:0034657 | part_of inferred from direct assay	molecular_function ; GO:0003674 | enables no biological data available	muskelin	muskelin ; Muskelin	muskelin	DmMK ; CG8811 ; muskelin ; Muskelin	Hsap\MKLN1	-	-	-	-	-	-	-	-	-	-	-	-
		1.75529	1.72678	-0.310847	-1.71003	-0.765197	0.587333	-1.01995	0.824413	0.772253	0.530513	1.0915	064273	dom	NS5	YES	XP_029735559	LOC109423743	AALFPA_064273	AAEL027494	unspecified product	FBgn0020306	FBgn0020306	CG9696	histone exchange ; GO:0043486 | involved_in inferred from mutant phenotype ; negative regulation of gene expression ; GO:0010629 | involved_in inferred from mutant phenotype ; dendrite morphogenesis ; GO:0048813 | involved_in inferred from mutant phenotype ; regulation of transcription, DNA-templated ; GO:0006355 | involved_in inferred from mutant phenotype ; histone acetylation ; GO:0016573 | in…	NuA4 histone acetyltransferase complex ; GO:0035267 | part_of inferred from direct assay ; histone acetyltransferase complex ; GO:0000123 | part_of inferred from physical interaction with pont ; Swr1 complex ; GO:0000812 | part_of inferred from biological aspect of ancestor with PANTHER:PTN000084261 ; nucleus ; GO:0005634 | located_in inferred from direct assay ; nucleus ; GO:0005634 | located_in…	ATP binding ; GO:0005524 | inferred from electronic annotation with InterPro:IPR000330 enables ; histone binding ; GO:0042393 | enables inferred from biological aspect of ancestor with PANTHER:PTN002904112 ; protein binding ; GO:0005515 | enables inferred from physical interaction with E2f1 ; ATP hydrolysis activity ; GO:0016887 | enables inferred from biological aspect of ancestor with PANTHER:P…	domino	domino ; Domino ; domino DNA dependent ATPase ; Domino-A	dom	CG9696 ; DomA ; 27/4 ; l(2)81/8 ; l(2)k08108 ; l(2)k02704 ; anon-WO0172774.190 ; dom ; Domino ; Dom ; p400 ; DOM ; DOM-A ; dEP400 ; dDom	Hsap\SRCAP ; Hsap\EP400 ; Hsap\INO80	-	-	-	-	-	-	-	-	-	-	-	-
		1.30588	1.6468	-1.49408	-0.932621	0.473869	0.147769	-1.59713	0.414619	0.842709	1.11551	1.02936	077942	aurA	NS5	YES	XP_029734297	LOC109405055	AALFPA_077942	AAEL006712; AAEL009880	serine/threonine protein kinase	FBgn0000147 ; FBgn0024227	FBgn0000147	CG3068	positive regulation of DNA repair ; GO:0045739 | involved_in inferred from mutant phenotype ; establishment of spindle orientation ; GO:0051294 | involved_in inferred from mutant phenotype ; centrosome cycle ; GO:0007098 | involved_in inferred from mutant phenotype ; regulation of neurogenesis ; GO:0050767 | involved_in inferred from mutant phenotype ; centrosome separation ; GO:0051299 | involve…	spindle microtubule ; GO:0005876 | is_active_in inferred from biological aspect of ancestor with PANTHER:PTN000681967 ; centrosome ; GO:0005813 | colocalizes_with inferred from direct assay ; cytoplasm ; GO:0005737 | located_in inferred from direct assay ; chromosome passenger complex ; GO:0032133 | part_of inferred from biological aspect of ancestor with PANTHER:PTN000681967 ; centrosome ; GO:00…	ATP binding ; GO:0005524 | inferred from electronic annotation with InterPro:IPR000719, InterPro:IPR002290, InterPro:IPR017441 enables ; protein binding ; GO:0005515 | enables inferred from physical interaction with UniProtKB:Q9VVR2 ; histone serine kinase activity ; GO:0035174 | enables inferred from biological aspect of ancestor with PANTHER:PTN000681967 ; protein serine/threonine kinase activi…	aurora A	Aurora A ; aurora ; Aurora-A ; Aurora A kinase ; aurora A ; A-type Aurora kinase ; AuroraA ; auroraA ; aurora-A ; fruhe2 ; early-A ; Aurora ; Aurora Kinase ; Aurora-A kinase ; aurka	aurA	aurA ; CG3068 ; 87A7-9/2 ; ck[10] ; l(3)87Ac ; ck10 ; l(3)ck10 ; AurA ; aur ; aur-A ; Aur-A ; Aurora A ; AAK ; Aur ; aurka ; AUR ; AURKA	Hsap\AURKA ; Hsap\AURKC ; Hsap\AURKB	-	FBgn0024227	CG6620	histone H3-S28 phosphorylation ; GO:0043988 | inferred from electronic annotation with InterPro:IPR028772 involved_in ; positive regulation of cytokinesis ; GO:0032467 | inferred from electronic annotation with InterPro:IPR028772 involved_in ; mitotic spindle assembly checkpoint signaling ; GO:0007094 | involved_in inferred from electronic annotation with InterPro:IPR028772 ; histone phosphorylat…	spindle microtubule ; GO:0005876 | is_active_in inferred from biological aspect of ancestor with PANTHER:PTN000681967 ; condensed chromosome, centromeric region ; GO:0000779 | located_in inferred from direct assay ; spindle ; GO:0005819 | located_in inferred from direct assay ; spindle midzone ; GO:0051233 | located_in inferred from direct assay ; chromosome passenger complex ; GO:0032133 | part_…	ATP binding ; GO:0005524 | inferred from electronic annotation with InterPro:IPR000719, InterPro:IPR002290, InterPro:IPR017441 enables ; histone serine kinase activity ; GO:0035174 | enables inferred from biological aspect of ancestor with PANTHER:PTN000681967 ; protein serine/threonine/tyrosine kinase activity ; GO:0004712 | enables inferred from direct assay ; protein serine/threonine kinase ac…	aurora B	Aurora B ; aurora-B ; dAurora B ; AuroraB ; Aurora-B ; aurora B kinase ; aurora B ; auroraB ; AURORA-like ; IplI-aurora-like kinase ; Aurora B kinase ; Aurora ; DmAuroraB	aurB	Aurora-B ; aurora B ; AurB ; IAL1 ; DmAurB ; DmAuroraB ; aurB ; CG6620 ; IAL ; DmAIRK2 ; Ial ; Aur B ; Aurora B ; ial ; ial/AurB ; ABK ; Aur ; AURKB	Hsap\AURKA ; Hsap\AURKC ; Hsap\AURKB ; Hsap\PIM2	-
		1.71842	2.24203	-0.13895	-1.01689	-1.66944	-0.52546	-0.10961	-0.44047	0.61607	1.965	1.31975	064551	cnk	NS5	NO	XP_029732789	LOC109427761	AALFPA_064551	AAEL025171	unspecified product	FBgn0286070	FBgn0286070	CG6556	epidermal growth factor receptor signaling pathway ; GO:0007173 | involved_in inferred from direct assay ; epithelial cell migration, open tracheal system ; GO:0007427 | involved_in inferred from mutant phenotype ; positive regulation of Ras protein signal transduction ; GO:0046579 | involved_in inferred from high throughput genetic interaction with Ras85D ; fibroblast growth factor receptor sign…	apical part of cell ; GO:0045177 | located_in inferred from direct assay ; cytoplasmic side of plasma membrane ; GO:0009898 | located_in inferred from direct assay ; cell cortex ; GO:0005938 | located_in inferred from direct assay ; cytosol ; GO:0005829 | located_in inferred from direct assay	MAP-kinase scaffold activity ; GO:0005078 | enables inferred from physical interaction with Raf, ksr ; mitogen-activated protein kinase kinase kinase binding ; GO:0031435 | enables inferred from physical interaction with Raf ; enzyme regulator activity ; GO:0030234 | enables inferred from direct assay ; protein binding ; GO:0005515 | enables inferred from physical interaction with ave ; receptor …	connector enhancer of ksr	connector enhancer of ksr ; connector enhancer of KSR ; enhancer of KDN ; connector enhancer of Ksr ; Connector enhancer of KSR ; Connector enhancer of Ksr ; Connector Enhancer of KSR ; semang	cnk	cnk ; sag ; Cnk ; CNK ; EK2-3 ; l(2)k16314 ; anon-WO0257455.27 ; anon-WO0140519.129 ; CG6556 ; EC2-3	Hsap\CNKSR3 ; Hsap\IPCEF1 ; Hsap\CNKSR2 ; Hsap\SAMD3 ; Hsap\CNKSR1	-	-	-	-	-	-	-	-	-	-	-	-
		1.31437	1.57111	-0.804336	-0.0130556	-1.33507	-0.561856	0.255974	-0.102516	0.308954	1.65041	0.601484	061196	Kap-alpha1	NS5	YES	XP_029732269	LOC109403649	AALFPA_061196	AAEL010900; AAEL012960	importin alpha	FBgn0024889	FBgn0024889	CG8548	NLS-bearing protein import into nucleus ; GO:0006607 | involved_in inferred from direct assay ; NLS-bearing protein import into nucleus ; GO:0006607 | involved_in inferred from biological aspect of ancestor with PANTHER:PTN000593662 ; spermatogenesis ; GO:0007283 | involved_in inferred from mutant phenotype	cytoplasm ; GO:0005737 | inferred from electronic annotation with InterPro:IPR024931, InterPro:IPR036975 located_in ; nucleus ; GO:0005634 | is_active_in inferred from biological aspect of ancestor with PANTHER:PTN000593662 ; nucleoplasm ; GO:0005654 | is_active_in inferred from biological aspect of ancestor with PANTHER:PTN001153232	nuclear import signal receptor activity ; GO:0061608 | enables inferred from biological aspect of ancestor with PANTHER:PTN000593662 ; nuclear localization sequence binding ; GO:0008139 | enables inferred from biological aspect of ancestor with PANTHER:PTN000593662 ; nuclear localization sequence binding ; GO:0008139 | enables inferred from direct assay	karyopherin alpha1	karyopherin-alpha1 ; importin alpha1 ; karyopherin alpha1 ; Importin-alpha1 ; karyopherin alpha 1 ; Importin alpha1 ; Karyopherin-alpha1 ; importin-alpha1	Kap-alpha1	imp alpha1 ; Kap alpha1 ; Kap-alpha1 ; CG8548 ; anon-WO0118547.276 ; IMPalpha1 ; Kpna1 ; Imp-alpha1 ; Dalpha1 ; Dmalpha1 ; impalpha1 ; Kapalpha1S1 ; alphaKap1 ; imp-alpha1 ; Imp alpha1 ; Impalpha1	Hsap\KPNA5 ; Hsap\KPNA1 ; Hsap\KPNA6 ; Hsap\KPNA3 ; Hsap\KPNA7 ; Hsap\KPNA4 ; Hsap\SPAG6 ; Hsap\KPNA2	-	-	-	-	-	-	-	-	-	-	-	-
		1.34157	1.74642	-1.8614	-1.04177	0.111758	0.332638	0.531868	-0.520912	1.15896	0.847518	0.441348	047767	EndoA	NS5	NO	XP_029730925	LOC109409854	AALFPA_047767	AAEL002469	endophilin a,	FBgn0038659	FBgn0038659	CG14296	clathrin-dependent synaptic vesicle endocytosis ; GO:0150007 | involved_in inferred from mutant phenotype ; membrane tubulation ; GO:0097749 | involved_in inferred from direct assay ; synaptic vesicle endocytosis ; GO:0048488 | involved_in inferred from mutant phenotype ; membrane bending ; GO:0097753 | involved_in inferred from direct assay ; cellular response to starvation ; GO:0009267 | involv…	cytosol ; GO:0005829 | located_in inferred from direct assay ; cytoplasm ; GO:0005737 | is_active_in inferred from biological aspect of ancestor with PANTHER:PTN007634353 ; membrane ; GO:0016020 | located_in inferred from direct assay ; presynapse ; GO:0098793 | is_active_in inferred from biological aspect of ancestor with PANTHER:PTN000070016 ; glutamatergic synapse ; GO:0098978 | is_active_in i…	phospholipid binding ; GO:0005543 | enables inferred from direct assay ; lysophosphatidic acid acyltransferase activity ; GO:0042171 | enables inferred from direct assay	Endophilin A	endophilin ; Endophilin ; Endophilin A ; EndophilinA ; endophilin A ; endophilinA ; Endophilin-A	EndoA	endo ; Endo ; Dendo-A ; CG14296 ; D-endoA ; D-endo ; endoA ; EndoA	Hsap\SH3GL3 ; Hsap\SH3GL1 ; Hsap\SH3GL2 ; Hsap\STAM ; Hsap\STAM2 ; Hsap\GRB2	-	-	-	-	-	-	-	-	-	-	-	-
		2.12441	1.31849	-0.178957	-1.06514	-0.773017	0.628483	0.718613	-1.26835	0.646133	0.575543	0.716683	041795	Ppm1	NS5	YES	XP_029730766	LOC115253529	AALFPA_041795	AAEL023219	unspecified product	FBgn0035143 ; FBgn0086361	FBgn0035143	CG12169	protein dephosphorylation ; GO:0006470 | involved_in inferred from biological aspect of ancestor with PANTHER:PTN000352745 ; protein dephosphorylation ; GO:0006470 | involved_in inferred from sequence or structural similarity with MGI:MGI:99878	cellular_component ; GO:0005575 | is_active_in no biological data available	cation binding ; GO:0043169 | inferred from electronic annotation with InterPro:IPR000222 enables ; protein serine/threonine phosphatase activity ; GO:0004722 | enables inferred from electronic annotation with InterPro:IPR015655 ; phosphoprotein phosphatase activity ; GO:0004721 | enables inferred from sequence or structural similarity with MGI:MGI:99878	Ppm1	CG12169 ; Ppm1	Ppm1	PPM1 ; PP2C ; Ppm1 ; CG12169 ; dPPM1	Hsap\PPM1J ; Hsap\PDP2 ; Hsap\PPM1H ; Hsap\PPM1F ; Hsap\PPM1N ; Hsap\PPM1M ; Hsap\PP2D1 ; Hsap\TAB1 ; Hsap\ILKAP ; Hsap\PPM1B ; Hsap\PPM1D ; Hsap\PPM1E ; Hsap\PPM1A ; Hsap\PPM1G ; Hsap\PPTC7 ; Hsap\PDP1 ; Hsap\PPM1L ; Hsap\PPM1K	-	FBgn0086361	CG1906	dorsal closure ; GO:0007391 | involved_in inferred from genetic interaction with slpr ; negative regulation of JNK cascade ; GO:0046329 | involved_in inferred from mutant phenotype inferred from genetic interaction with hep ; imaginal disc fusion, thorax closure ; GO:0046529 | involved_in inferred from genetic interaction with slpr ; response to UV-C ; GO:0010225 | involved_in inferred from mutan…	nucleus ; GO:0005634 | is_active_in inferred from biological aspect of ancestor with PANTHER:PTN002302296 ; cytosol ; GO:0005829 | is_active_in inferred from biological aspect of ancestor with PANTHER:PTN002302296	manganese ion binding ; GO:0030145 | inferred from electronic annotation with InterPro:IPR012911 enables ; magnesium ion binding ; GO:0000287 | inferred from electronic annotation with InterPro:IPR012911 enables ; protein serine/threonine phosphatase activity ; GO:0004722 | enables inferred from direct assay	alphabet	alphabet ; pp2c99B ; CG1906	alph	SK3-1 ; alph ; CG1906 ; pp2c99B ; PP2Cb ; Alph	Hsap\PPM1J ; Hsap\PDP2 ; Hsap\PPM1H ; Hsap\PPM1F ; Hsap\PPM1N ; Hsap\PPM1M ; Hsap\PP2D1 ; Hsap\TAB1 ; Hsap\ILKAP ; Hsap\PPM1B ; Hsap\PPM1D ; Hsap\PPM1E ; Hsap\PPM1A ; Hsap\PPM1G ; Hsap\PPTC7 ; Hsap\PDP1 ; Hsap\PPM1L ; Hsap\PPM1K	-
		1.7694	2.35729	-0.100957	-0.841957	-1.16214	-1.19176	-0.311227	-1.35882	1.20702	2.67265	1.08717	055063	Zcchc7	NS5	YES	XP_029730342	LOC109431655	AALFPA_055063	AAEL020903	unspecified product	FBgn0036668	FBgn0036668	CG9715	defense response to virus ; GO:0051607 | involved_in inferred from mutant phenotype	-	zinc ion binding ; GO:0008270 | inferred from electronic annotation with InterPro:IPR001878 enables ; nucleic acid binding ; GO:0003676 | inferred from electronic annotation with InterPro:IPR001878 enables	Zinc finger CCHC-type containing 7	Zinc finger CCHC-type containing 7	Zcchc7	CG9715 ; Zcchc7 ; dZcchc7	Hsap\ZCCHC9 ; Hsap\ZCCHC14 ; Hsap\ZCCHC2 ; Hsap\ZCCHC13 ; Hsap\CNBP ; Hsap\ZCCHC7 ; Hsap\ZCCHC3	-	-	-	-	-	-	-	-	-	-	-	-
		2.21104	2.70465	-0.935747	0.0158433	-1.16112	-1.19761	-1.30446	-1.44983	1.99618	2.64717	1.38955	042658	Smn	NS5	YES	XP_029729858	LOC115267156	AALFPA_042658	AAEL008700	unspecified product	FBgn0036641	FBgn0036641	CG16725	neuromuscular synaptic transmission ; GO:0007274 | involved_in inferred from mutant phenotype ; stem cell proliferation ; GO:0072089 | involved_in inferred from mutant phenotype ; ribonucleoprotein complex assembly ; GO:0022618 | involved_in inferred from mutant phenotype ; larval locomotory behavior ; GO:0008345 | involved_in inferred from mutant phenotype ; mRNA splicing, via spliceosome ; GO:0…	cytoplasmic U snRNP body ; GO:0071254 | part_of inferred from direct assay ; Cajal body ; GO:0015030 | located_in inferred from direct assay ; nucleus ; GO:0005634 | located_in inferred from direct assay ; Gemini of coiled bodies ; GO:0097504 | located_in inferred from direct assay ; cytoplasm ; GO:0005737 | located_in inferred from direct assay ; SMN complex ; GO:0032797 | part_of inferred from …	RNA binding ; GO:0003723 | inferred from electronic annotation with InterPro:IPR010304 enables ; alpha-actinin binding ; GO:0051393 | enables inferred from physical interaction with Actn	survival motor neuron	survival motor neuron ; Survival Motor Neuron ; survival of motor neurons ; Survival of Motor Neurons ; Smn ; Survival motor neuron	Smn	l(3)73Ao ; smn ; dSMN ; DmSMN ; CG16725 ; Smn ; SMN ; dSmn	Hsap\SMN2 ; Hsap\SMN1 ; Hsap\SMNDC1	-	-	-	-	-	-	-	-	-	-	-	-
		2.80425	2.32809	-1.14476	-1.30285	-0.485592	-0.628512	-0.524052	0.0347178	1.09824	1.27068	1.68214	052441	Mahjong	NS5	YES	XP_029729569	LOC109422375	AALFPA_052441	AAEL000276	unspecified product	FBgn0034641	FBgn0034641	CG10080	protein ubiquitination ; GO:0016567 | inferred from electronic annotation with InterPro:IPR033270 involved_in ; cell competition in a multicellular organism ; GO:0035212 | involved_in inferred from mutant phenotype	Cul4-RING E3 ubiquitin ligase complex ; GO:0080008 | part_of inferred from biological aspect of ancestor with PANTHER:PTN000319709 ; nucleus ; GO:0005634 | is_active_in inferred from biological aspect of ancestor with PANTHER:PTN000319709	molecular_function ; GO:0003674 | enables no biological data available	mahjong	mahjong ; Mahjong	mahj	BcDNA:SD08722 ; anon-WO0172774.151 ; mahj ; VprBP ; CG10080 ; Mahj	Hsap\DCAF1	-	-	-	-	-	-	-	-	-	-	-	-
		1.53951	2.86854	0.125193	-2.0617	-2.45124	0.359243	-1.18901	0.999603	0.997563	2.01127	1.20906	046496	PlexA	NS5	YES	XP_029728968	LOC109415135	AALFPA_046496	AAEL002346; AAEL019651	plexin a	FBgn0025741	FBgn0025741	CG11081	positive regulation of axonogenesis ; GO:0050772 | involved_in inferred from biological aspect of ancestor with PANTHER:PTN001861955 ; regulation of cell migration ; GO:0030334 | involved_in inferred from biological aspect of ancestor with PANTHER:PTN001098994 ; axon guidance ; GO:0007411 | involved_in inferred from mutant phenotype ; semaphorin-plexin signaling pathway involved in axon guidance …	integral component of plasma membrane ; GO:0005887 | located_in inferred from sequence model ; integral component of plasma membrane ; GO:0005887 | is_active_in inferred from biological aspect of ancestor with PANTHER:PTN001098994 ; semaphorin receptor complex ; GO:0002116 | part_of inferred from biological aspect of ancestor with PANTHER:PTN001098994	heparin binding ; GO:0008201 | enables inferred from direct assay ; protein binding ; GO:0005515 | enables inferred from physical interaction with Sema2a ; protein binding ; GO:0005515 | enables inferred from physical interaction with UniProtKB:Q6AWJ9 ; guanylate cyclase activator activity ; GO:0030250 | enables inferred from direct assay ; semaphorin receptor activity ; GO:0017154 | enables infe…	Plexin A	Plexin A ; plexin-A ; plexin ; plexin A ; PlexinA ; Plexin A1	PlexA	PlexA1 ; PlexA ; Plex1 ; CG11081 ; DPlexA ; D-Plex A ; BcDNA:GM05237 ; plexA ; plex A ; plex ; lincRNA.927 ; PlexinA ; Plexa	Hsap\PLXNC1 ; Hsap\MST1R ; Hsap\PLXND1 ; Hsap\MET ; Hsap\PLXNB1 ; Hsap\PLXNA4 ; Hsap\PLXNA2 ; Hsap\PLXNA3 ; Hsap\PKHD1L1 ; Hsap\PLXNA1 ; Hsap\PLXNB2 ; Hsap\PLXNB3	-	-	-	-	-	-	-	-	-	-	-	-
		2.59995	1.84781	-0.747319	-0.569309	-0.430459	-1.05795	-1.06057	0.0692511	0.841101	1.73174	1.22351	079216	CG14722	NS5	YES	XP_029727124	LOC115265587	AALFPA_079216	AAEL024506	unspecified product	FBgn0037943	FBgn0037943	CG14722	defense response to Gram-negative bacterium ; GO:0050829 | involved_in inferred from mutant phenotype	-	-	-	-	CG14722	CG14722	Hsap\WDR55 ; Hsap\MIR3655 ; Hsap\IK	-	-	-	-	-	-	-	-	-	-	-	-
		1.93309	2.34361	-0.878401	-0.540221	-1.02528	-0.982241	-0.452711	-0.708061	0.996489	2.55383	1.0366	054830	Gemin 3	NS5	YES	XP_029725777	LOC115265331	AALFPA_054830	AAEL004911	DEAD box ATP-dependent RNA helicase	FBgn0011802	FBgn0011802	CG6539	spliceosomal snRNP assembly ; GO:0000387 | involved_in inferred from biological aspect of ancestor with PANTHER:PTN002777080 ; ribonucleoprotein complex assembly ; GO:0022618 | involved_in inferred from mutant phenotype ; flight behavior ; GO:0007629 | involved_in inferred from mutant phenotype ; neuromuscular junction development ; GO:0007528 | involved_in inferred from mutant phenotype ; adult …	SMN complex ; GO:0032797 | part_of inferred from direct assay ; SMN complex ; GO:0032797 | part_of inferred from mutant phenotype ; cytoplasm ; GO:0005737 | located_in inferred from direct assay ; cytoplasmic U snRNP body ; GO:0071254 | part_of inferred from direct assay ; Cajal body ; GO:0015030 | located_in inferred from direct assay ; SMN complex ; GO:0032797 | part_of inferred from biological…	ATP binding ; GO:0005524 | inferred from electronic annotation with InterPro:IPR011545 enables ; RNA helicase activity ; GO:0003724 | enables inferred from biological aspect of ancestor with PANTHER:PTN002774595 ; RNA binding ; GO:0003723 | enables inferred from biological aspect of ancestor with PANTHER:PTN002774595	Gemin 3	Gemin3 ; dGemin3 ; DEAD/DEAH RNA helicase 1 ; gemin3 ; Gemin 3	Gem3	DHH1 ; DmRH22 ; l(3)rL562 ; BcDNA.LD05563 ; CG6539 ; BcDNA:LD05563 ; Gem3 ; dGem3 ; Dhh1 ; GEMIN3 ; gemin3	Hsap\DDX20 ; Hsap\DDX39B ; Hsap\DDX25 ; Hsap\DDX19B ; Hsap\DDX19A	-	-	-	-	-	-	-	-	-	-	-	-
		2.82518	5.40804	-1.38396	-1.85201	-2.45286	-2.00033	-1.47863	-1.3675	2.54387	4.68287	3.30857	040948	Mapmodulin	NS5	YES	XP_029725527	LOC109426686	AALFPA_040948	AAEL001605	microtubule binding protein, putative	FBgn0034282	FBgn0034282	CG5784	nucleocytoplasmic transport ; GO:0006913 | involved_in inferred from sequence or structural similarity with UniProtKB:P39687	nucleoplasm ; GO:0005654 | located_in inferred from high throughput direct assay ; perinuclear region of cytoplasm ; GO:0048471 | located_in inferred from sequence or structural similarity with UniProtKB:P39687 ; nucleus ; GO:0005634 | located_in inferred from sequence or structural similarity with UniProtKB:P39687 ; endoplasmic reticulum ; GO:0005783 | located_in inferred from sequence or struct…	histone binding ; GO:0042393 | enables inferred from biological aspect of ancestor with PANTHER:PTN000146830	Mapmodulin	Mapmodulin ; anon-fast-evolving-3A2	Mapmodulin	CT42180 ; CT18148 ; CG5784 ; anon-EST:fe3A2 ; Mapmodulin	Hsap\ANP32D ; Hsap\ANP32B ; Hsap\ANP32A ; Hsap\ANP32E ; Hsap\ANP32C ; Hsap\LRRIQ3 ; Hsap\SHOC2	-	-	-	-	-	-	-	-	-	-	-	-
		3.22024	2.65919	-1.19164	-0.453054	-1.29392	-1.23071	-0.490674	-0.378954	1.76957	1.57734	1.69207	059556	-	NS5	NO	XP_029725432	LOC109426810	AALFPA_059556	AAEL002739; AAEL018286; AAEL022370	unspecified product	-	-	-	-	-	-	-	-	-	-	-	-	-	-	-	-	-	-	-	-	-	-	-
		2.84963	2.32644	-0.655297	-1.10997	-1.38072	-0.0119867	-0.408877	-0.266487	0.865173	1.46039	1.50776	047376	Su(z)12	NS5	YES	XP_029724271	LOC109431288	AALFPA_047376	AAEL008578	unspecified product	FBgn0020887	FBgn0020887	CG8013	negative regulation of response to gamma radiation ; GO:2001229 | involved_in inferred from mutant phenotype ; neurogenesis ; GO:0022008 | involved_in inferred from mutant phenotype ; negative regulation of transcription, DNA-templated ; GO:0045892 | involved_in non-traceable author statement	ESC/E(Z) complex ; GO:0035098 | part_of inferred from direct assay ; nucleus ; GO:0005634 | located_in inferred from direct assay ; ESC/E(Z) complex ; GO:0035098 | part_of inferred from biological aspect of ancestor with PANTHER:PTN001476056 ; chromatin ; GO:0000785 | located_in non-traceable author statement ; nucleus ; GO:0005634 | is_active_in inferred from biological aspect of ancestor with P…	nucleosome binding ; GO:0031491 | contributes_to inferred from direct assay ; chromatin DNA binding ; GO:0031490 | enables inferred from biological aspect of ancestor with PANTHER:PTN000502888 ; protein binding ; GO:0005515 | enables inferred from physical interaction with UniProtKB:Q24459 ; DNA binding ; GO:0003677 | enables non-traceable author statement	Su(z)12	Suppressor-of-zeste-12 ; Su(z)12 ; Suppressor of zeste[12] ; Suppressor of zeste 12	Su(z)12	Su(z)12 ; l(3)76BDo ; CG8013 ; SU(Z)12 ; Su(z)[12] ; Su(z) ; Su(Z)12 ; su(z)12 ; SUZ12 ; Suz(12) ; Suz12	Hsap\SUZ12	-	-	-	-	-	-	-	-	-	-	-	-
		2.27149	2.20997	-0.75996	-1.65028	-0.4434	0.19737	-0.1107	-1.0093	0.99822	1.18148	1.59657	080137	eIF2Balpha	NS5	YES	XP_029723460	LOC109411499	AALFPA_080137	AAEL014262	translation initiation factor eif-2b alpha subunit	FBgn0039726	FBgn0039726	CG7883	translational initiation ; GO:0006413 | involved_in inferred from sequence or structural similarity with SGD:S000001734 ; translational initiation ; GO:0006413 | involved_in inferred from biological aspect of ancestor with PANTHER:PTN000028064	eukaryotic translation initiation factor 2B complex ; GO:0005851 | part_of inferred from sequence or structural similarity with SGD:S000001734 ; eukaryotic translation initiation factor 2B complex ; GO:0005851 | part_of inferred from biological aspect of ancestor with PANTHER:PTN000028064	translation initiation factor activity ; GO:0003743 | contributes_to inferred from biological aspect of ancestor with PANTHER:PTN000028064 ; enzyme regulator activity ; GO:0030234 | inferred from genetic interaction with SGD:S000001734 enables ; guanyl-nucleotide exchange factor activity ; GO:0005085 | contributes_to inferred from biological aspect of ancestor with PANTHER:PTN000028064 ; translat…	eukaryotic translation initiation factor 2B subunit alpha	eIF2B-alpha ; eukaryotic translation initiation factor 2B subunit alpha	eIF2Balpha	CG7883 ; DeIF2Balpha ; eIF2B-alpha ; Eif2b ; eIF2Balpha	Hsap\EIF2B1 ; Hsap\EIF2B2 ; Hsap\EIF2B4 ; Hsap\CDK14	-	-	-	-	-	-	-	-	-	-	-	-
		1.81341	1.86697	-1.14277	-1.03625	-1.05593	-1.62418	1.36557	1.12759	0.432801	1.69914	0.234021	079134	CG10435	NS5	NO	XP_029718440	LOC109401778	AALFPA_079134	AAEL012076	unspecified product	FBgn0037539	FBgn0037539	CG10435	ubiquitin-dependent protein catabolic process via the multivesicular body sorting pathway ; GO:0043162 | involved_in inferred from biological aspect of ancestor with PANTHER:PTN001815042	ESCRT I complex ; GO:0000813 | part_of inferred from biological aspect of ancestor with PANTHER:PTN001815042	ubiquitin binding ; GO:0043130 | enables inferred from biological aspect of ancestor with PANTHER:PTN001815042	-	-	CG10435	CG10435	Hsap\UBAP1L ; Hsap\UBAP1	-	-	-	-	-	-	-	-	-	-	-	-
		2.65511	2.51184	-1.88973	-1.66944	-0.828033	-0.421163	-0.301983	1.96206	1.12519	0.747087	1.27603	064227	TVP23	NS5	NO	XP_029711392	LOC115256662	AALFPA_064227	AAEL020757	Golgi apparatus membrane protein TVP23 homolog [Source:UniProtKB/TrEMBL;Acc:A0A0P6JRR5]	FBgn0035944	FBgn0035944	CG5021	protein secretion ; GO:0009306 | involved_in inferred from biological aspect of ancestor with PANTHER:PTN000314393 ; vesicle-mediated transport ; GO:0016192 | involved_in inferred from biological aspect of ancestor with PANTHER:PTN000314393	integral component of Golgi membrane ; GO:0030173 | is_active_in inferred from biological aspect of ancestor with PANTHER:PTN000314393	molecular_function ; GO:0003674 | enables no biological data available	-	-	CG5021	CG5021	Hsap\TVP23A ; Hsap\TVP23B ; Hsap\TVP23C-CDRT4 ; Hsap\CDRT4 ; Hsap\TVP23C	-	-	-	-	-	-	-	-	-	-	-	-
		3.95703	4.47234	-1.42017	-1.49666	-2.18509	-0.796831	-1.66326	-0.753091	2.69008	3.09295	2.53208	059997	-	NS5	NO	XP_029710106	LOC109408359	AALFPA_059997	AAEL000824	unspecified product	-	-	-	-	-	-	-	-	-	-	-	-	-	-	-	-	-	-	-	-	-	-	-
		3.0037	2.73401	-1.42606	-0.480902	-1.24745	-1.05228	-0.365582	-0.475332	1.42741	1.82327	1.79694	067063	Nlp	NS5	YES	XP_019931115	LOC109621513	AALFPA_067063	AAEL003750	unspecified product	FBgn0016685	FBgn0016685	CG7917	sperm chromatin decondensation ; GO:0035041 | involved_in inferred from direct assay ; chromatin remodeling ; GO:0006338 | involved_in inferred from biological aspect of ancestor with PANTHER:PTN001100765 ; chromatin remodeling ; GO:0006338 | involved_in inferred from direct assay	cytoplasm ; GO:0005737 | is_active_in inferred from biological aspect of ancestor with PANTHER:PTN001100765 ; nucleolus ; GO:0005730 | is_active_in inferred from biological aspect of ancestor with PANTHER:PTN001100765 ; nucleoplasm ; GO:0005654 | located_in inferred from high throughput direct assay ; nucleus ; GO:0005634 | located_in inferred from direct assay ; nucleolus ; GO:0005730 | located_…	histone binding ; GO:0042393 | enables traceable author statement ; histone binding ; GO:0042393 | enables inferred from biological aspect of ancestor with PANTHER:PTN001100765 ; RNA binding ; GO:0003723 | enables inferred from biological aspect of ancestor with PANTHER:PTN001100765 ; chromatin binding ; GO:0003682 | enables inferred from biological aspect of ancestor with PANTHER:PTN001100765 ; …	Nucleoplasmin	nucleoplasmin-1 ; Nucleoplasmin-like ; Chromatin decondensation protein 1 ; Nucleoplasmin ; nucleophosmin	Nlp	dNLP ; dNLP-S ; CRP1 ; p22 ; Crp1 ; CG7917 ; Nlp ; NLP ; nlp ; dCAF-4	Hsap\NPM1 ; Hsap\NPM3 ; Hsap\NPM2	-	-	-	-	-	-	-	-	-	-	-	-
		2.62934	4.73315	-1.76761	-0.703977	-2.04064	-1.93914	-1.24149	-1.99438	3.05769	4.26451	2.36501	049584	fs(2)ltoPP43	NS5	YES	XP_019561485	LOC109429943	AALFPA_049584	AAEL003332	Iwr1 domain-containing protein [Source:UniProtKB/TrEMBL;Acc:A0A1S4F4I5]	FBgn0004811	FBgn0004811	CG10528	developmental process ; GO:0032502 | involved_in inferred from biological aspect of ancestor with PANTHER:PTN001580989 ; chorion-containing eggshell formation ; GO:0007304 | involved_in inferred from high throughput mutant phenotype	-	-	female sterile (2) ltoPP43	female sterile (2) ltoPP43	fs(2)ltoPP43	CG10528 ; l(2)38Ac ; LD12957 ; BEST:LD12957 ; fs(2)ltoPP43	Hsap\SLC7A6OS	-	-	-	-	-	-	-	-	-	-	-	-
		2.18758	1.32339	-0.504926	-0.220956	-0.382736	-0.0213956	-0.732666	-0.998856	1.31159	1.0536	0.496334	057983	Gamet	NS5	YES	XP_019558618	LOC109427519	AALFPA_057983	AAEL008462	apl5 protein (spac144.06 protein)	FBgn0001087	FBgn0001087	CG10986	eye pigment biosynthetic process ; GO:0006726 | involved_in inferred from mutant phenotype ; ocellus pigment biosynthetic process ; GO:0008055 | involved_in inferred from direct assay ; determination of adult lifespan ; GO:0008340 | involved_in inferred from mutant phenotype ; Notch receptor processing ; GO:0007220 | involved_in inferred from mutant phenotype ; Golgi to vacuole transport ; GO:000…	terminal bouton ; GO:0043195 | is_active_in inferred from biological aspect of ancestor with PANTHER:PTN000513028 ; presynaptic endosome ; GO:0098830 | is_active_in inferred from biological aspect of ancestor with PANTHER:PTN000513028 ; endosome membrane ; GO:0010008 | is_active_in inferred from biological aspect of ancestor with PANTHER:PTN000513025 ; Golgi stack ; GO:0005795 | located_in inferr…	cargo adaptor activity ; GO:0140312 | enables inferred from sequence or structural similarity with AP-2Œ±	garnet	garnet ; salmon ; lethal(1)Mc19 ; Garnet ; AP-3, delta subunit ; Adaptor Protein complex 3, delta subunit	g	g ; cg11197 ; CG11197 ; delta ; CG10986 ; l(1)Mc19 ; AP3delta ; apl5 ; AP-3delta ; garnet	Hsap\AP3D1 ; Hsap\AP4E1 ; Hsap\AP1G2 ; Hsap\AP2A2 ; Hsap\AP2A1 ; Hsap\GBA2 ; Hsap\AP1G1	-	-	-	-	-	-	-	-	-	-	-	-
		3.44005	1.7175	-0.626789	-0.816399	-0.573679	-0.435269	-0.362929	-0.320589	0.778291	1.20941	1.14795	057370	Piccolo	NS5	YES	XP_019554006	LOC109423494	AALFPA_057370	AAEL002407	DNA repair protein xp-e	FBgn0260962	FBgn0260962	CG7769	protein ubiquitination ; GO:0016567 | involved_in inferred from direct assay ; cellular response to DNA damage stimulus ; GO:0006974 | involved_in inferred from mutant phenotype ; ubiquitin-dependent protein catabolic process ; GO:0006511 | involved_in inferred from sequence or structural similarity with UniProtKB:Q16531 ; negative regulation of smoothened signaling pathway ; GO:0045879 | involve…	nucleus ; GO:0005634 | is_active_in inferred from biological aspect of ancestor with PANTHER:PTN000068362 ; site of double-strand break ; GO:0035861 | is_active_in inferred from biological aspect of ancestor with PANTHER:PTN000068364 ; nucleus ; GO:0005634 | located_in inferred from sequence or structural similarity with UniProtKB:Q16531 ; cytoplasm ; GO:0005737 | located_in inferred from sequenc…	nucleic acid binding ; GO:0003676 | enables inferred from electronic annotation with InterPro:IPR004871 ; protein binding ; GO:0005515 | enables inferred from physical interaction with UniProtKB:Q7K0T0 inferred from physical interaction with UniProtKB:Q9VMI1	piccolo	piccolo ; Drosophila damage-specific DNA-binding protein 1 ; DDB1 ; damaged DNA binding protein 1 ; Piccolo ; Damage-specific DNA binding protein 1	pic	DDB1 ; pic ; Dbd1 ; l(3)S136603 ; 263/16 ; 1366/03 ; 1258/16 ; 0263/16 ; l(3)87Dh ; CG7769 ; 153636_at ; D-DDB1 ; d-ddb1 ; Ddb1 ; DDB-1 ; dDdb1 ; dDDB1 ; ddb1 ; PIC	Hsap\DDB1	-	-	-	-	-	-	-	-	-	-	-	-
		1.62326	1.30887	-0.919254	0.121496	-0.632574	-0.893964	-0.102924	-0.0690644	0.480976	1.17033	0.844986	058980	-	NS5	NO	XP_019547778	LOC109418065	AALFPA_058980	AAEL014576	unspecified product	-	-	-	-	-	-	-	-	-	-	-	-	-	-	-	-	-	-	-	-	-	-	-
		2.16398	1.41282	-0.813768	-0.589078	-0.664918	-0.187898	-0.0973378	0.182322	0.322352	1.23085	0.617472	079063	HYD	NS5	YES	XP_019545870	LOC109416290	AALFPA_079063	AAEL020992	unspecified product	FBgn0002431	FBgn0002431	CG9484	female gonad development ; GO:0008585 | involved_in inferred from mutant phenotype ; protein polyubiquitination ; GO:0000209 | involved_in inferred from sequence or structural similarity with HGNC:16806 ; imaginal disc development ; GO:0007444 | involved_in inferred from mutant phenotype ; regulation of double-strand break repair ; GO:2000779 | involved_in inferred from biological aspect of ances…	nucleus ; GO:0005634 | located_in inferred from direct assay ; nucleus ; GO:0005634 | is_active_in inferred from biological aspect of ancestor with PANTHER:PTN000883184 ; cytoplasm ; GO:0005737 | located_in inferred from direct assay	ubiquitin binding ; GO:0043130 | inferred from electronic annotation with InterPro:IPR024725 enables ; RNA binding ; GO:0003723 | inferred from electronic annotation with InterPro:IPR002004 enables ; zinc ion binding ; GO:0008270 | inferred from electronic annotation with InterPro:IPR003126 enables ; ubiquitin-ubiquitin ligase activity ; GO:0034450 | enables inferred from sequence or structural s…	hyperplastic discs	hyperplastic discs	hyd	HYD ; l(3)c43 ; c43 ; l(3)C43-3 ; l[[3]]c43 ; l(3)C43 ; l(3)SG33 ; l(3)85Ea ; CG9484 ; hyd ; UBE 3A ; Hyd ; NP_524296.2 ; UBR5 ; Ubr5	Hsap\UBR5 ; Hsap\UBE3A ; Hsap\HECW2 ; Hsap\SMURF2 ; Hsap\HACE1 ; Hsap\HERC6 ; Hsap\HERC5 ; Hsap\MAGI3 ; Hsap\UBE3C ; Hsap\ASCC1 ; Hsap\UBE3B ; Hsap\HUWE1 ; Hsap\MAGI2 ; Hsap\PLEKHA7 ; Hsap\AREL1 ; Hsap\WWP2 ; Hsap\SMURF1 ; Hsap\BAG3 ; Hsap\HECTD3 ; Hsap\WWC3 ; Hsap\TRIP12 ; Hsap\HERC4 ; Hsap\HECW1 ; Hsap\HECTD1 ; Hsap\NEDD4L ; Hsap\WWC2 ; Hsap\MAGI1 ; Hsap\HERC3 ; Hsap\HECTD2 ; Hsap\PLEKHA5 ; Hsa…	-	-	-	-	-	-	-	-	-	-	-	-
		2.9406	3.79046	-1.7317	-0.469698	-1.89253	-1.12846	-1.0976	-0.957478	2.53	2.46967	2.27778	041760	PP2C	NS5	YES	XP_019543613	LOC109414255	AALFPA_041760	AAEL003326; AAEL011567; AAEL018237	protein phosphatase 2c	FBgn0033021	FBgn0033021	CG10417	protein dephosphorylation ; GO:0006470 | involved_in inferred from sequence or structural similarity with SGD:S000000329 ; protein dephosphorylation ; GO:0006470 | involved_in inferred from biological aspect of ancestor with PANTHER:PTN000352745	cytoplasm ; GO:0005737 | located_in inferred from sequence or structural similarity with SGD:S000000329	cation binding ; GO:0043169 | inferred from electronic annotation with InterPro:IPR000222 enables ; protein serine/threonine phosphatase activity ; GO:0004722 | enables inferred from sequence or structural similarity with SGD:S000000329	-	-	CG10417	CG10417 ; PP2Cg	Hsap\TAB1 ; Hsap\ILKAP ; Hsap\PPM1F ; Hsap\PPM1B ; Hsap\PPM1D ; Hsap\PDP2 ; Hsap\PPM1E ; Hsap\PPM1A ; Hsap\PPM1G ; Hsap\PPTC7 ; Hsap\PP2D1 ; Hsap\PDP1 ; Hsap\PPM1N ; Hsap\PPM1L ; Hsap\PPM1K	-	-	-	-	-	-	-	-	-	-	-	-
		3.05959	4.2071	-1.49366	-1.3254	-1.13436	-1.72842	-1.41477	-1.57128	2.59115	3.79186	2.28485	063206	Gemin 2	NS5	YES	XP_019539613	LOC109410532	AALFPA_063206	AAEL006735	Gem-associated protein 2 [Source:UniProtKB/TrEMBL;Acc:Q1HRD2]	FBgn0036850	FBgn0036850	CG10419	spliceosomal complex assembly ; GO:0000245 | inferred from electronic annotation with InterPro:IPR017364 involved_in ; flight behavior ; GO:0007629 | involved_in inferred from mutant phenotype ; spliceosomal snRNP assembly ; GO:0000387 | involved_in inferred from sequence or structural similarity with UniProtKB:O14893 ; spliceosomal snRNP assembly ; GO:0000387 | involved_in inferred from biologic…	spliceosomal complex ; GO:0005681 | inferred from electronic annotation with InterPro:IPR017364 part_of ; SMN complex ; GO:0032797 | part_of inferred from biological aspect of ancestor with PANTHER:PTN000300733 ; SMN complex ; GO:0032797 | part_of inferred from direct assay ; cytoplasmic U snRNP body ; GO:0071254 | part_of inferred from direct assay ; SMN complex ; GO:0032797 | part_of inferred f…	molecular_function ; GO:0003674 | enables no biological data available	Gemin 2	dGemin2 ; Gemin2 ; Gemin 2	Gem2	Gem2 ; CG10419 ; dGem2	Hsap\GEMIN2 ; Hsap\SMAD4	-	-	-	-	-	-	-	-	-	-	-	-
		1.9185	1.77772	-0.137767	-1.18114	-1.43397	-0.0629667	0.295923	-0.0603867	0.678103	0.908163	0.994033	040640	Ino80	NS5	YES	XP_019534863	LOC109406256	AALFPA_040640	AAEL012355	helicase	FBgn0086613	FBgn0086613	CG31212	regulation of transcription from RNA polymerase II promoter in response to stress ; GO:0043618 | involved_in inferred from biological aspect of ancestor with PANTHER:PTN001521025 ; nucleosome mobilization ; GO:0042766 | involved_in inferred from biological aspect of ancestor with PANTHER:PTN001521025 ; regulation of gene expression ; GO:0010468 | involved_in inferred from mutant phenotype ; negat…	chromatin ; GO:0000785 | located_in inferred from direct assay ; nucleus ; GO:0005634 | located_in inferred from direct assay ; Ino80 complex ; GO:0031011 | part_of inferred from biological aspect of ancestor with PANTHER:PTN001521025 ; Ino80 complex ; GO:0031011 | part_of inferred from direct assay ; nucleus ; GO:0005634 | located_in inferred from high throughput direct assay ; polytene chromoso…	ATP binding ; GO:0005524 | inferred from electronic annotation with InterPro:IPR000330 enables ; transcription cis-regulatory region binding ; GO:0000976 | enables inferred from direct assay ; protein binding ; GO:0005515 | enables inferred from physical interaction with UniProtKB:Q8ST83 ; ATP-dependent activity, acting on DNA ; GO:0008094 | enables inferred from sequence or structural similarity…	INO80 complex subunit	CG31212 ; Ino80 ; INO80 complex subunit	Ino80	Ino80 ; CG31212 ; dINO80 ; CG3602 ; CG18491 ; CG14279 ; dIno80 ; INO80 ; psg25	Hsap\INO80 ; Hsap\EP400 ; Hsap\SRCAP	-	-	-	-	-	-	-	-	-	-	-	-
		4.6497	6.01308	-2.55907	-2.11936	-1.80137	-1.70156	-1.01356	-2.3645	3.75513	4.14503	3.65927	-	NS5	NS5	NO	-	-	-	-	-	-	-	-	-	-	-	-	-	-	-	-	-	-	-	-	-	-	-	-	-	-	-	-
1.99955	2.14767	2.32701	1.00996	-1.13257	-1.1222	-0.902876	1.38408	1.70809	0.193204	0.160804	0.0716944	-0.360246	077243	Prosbeta2	NS1/NS5[L]	YES	XP_029731228	LOC109399669	AALFPA_077243	AAEL003431	proteasome subunit beta type 7,10	FBgn0023174	FBgn0023174	CG3329	proteasome-mediated ubiquitin-dependent protein catabolic process ; GO:0043161 | involved_in inferred from mutant phenotype ; proteasomal protein catabolic process ; GO:0010498 | involved_in inferred from biological aspect of ancestor with PANTHER:PTN000174701 ; proteasome-mediated ubiquitin-dependent protein catabolic process ; GO:0043161 | involved_in inferred by curator from GO:0005839 ; prote…	proteasome core complex ; GO:0005839 | part_of inferred from biological aspect of ancestor with PANTHER:PTN000174701 ; proteasome core complex, beta-subunit complex ; GO:0019774 | part_of inferred from biological aspect of ancestor with PANTHER:PTN002613347 ; proteasome core complex ; GO:0005839 | part_of inferred from direct assay ; proteasome core complex, beta-subunit complex ; GO:0019774 | pa…	threonine-type endopeptidase activity ; GO:0004298 | inferred from electronic annotation with InterPro:IPR001353, InterPro:IPR023333 enables ; endopeptidase activity ; GO:0004175 | enables inferred by curator from GO:0005839 ; endopeptidase activity ; GO:0004175 | enables inferred from sequence or structural similarity with SGD:S000005683	Proteasome beta2 subunit	20s proteasome ; 20S proteasome ; anon-fast-evolving-1G6 ; anon-fast-evolving-1E6 ; Proteasome beta2 subunit ; b2 subunit ; beta2 proteosome subunit ; beta2 ; beta2 subunit ; proteasome beta2	Prosbeta2	DTS7 ; Prosbeta2 ; beta2_dm ; beta2 ; l(3)DTS7 ; DTS-7 ; anon-EST:fe1G6 ; anon-EST:fe1E6 ; CG3329 ; prosbeta2 ; prosbeta ; b2 ; Prosbeta ; Dts7 ; 3329 ; Prosbeta 2 ; Beta-2 ; beta 2 ; PROSbeta2 ; beta-2 ; Beta 2 subunit ; B[[2]] ; DTS57	Hsap\PSMA4 ; Hsap\PSMA3 ; Hsap\PSMB7 ; Hsap\PSMA6 ; Hsap\PSMB1 ; Hsap\PSMA5 ; Hsap\PSMA8 ; Hsap\PSMB10 ; Hsap\PSMB5 ; Hsap\PSMA7 ; Hsap\PSMB2 ; Hsap\PSMB8 ; Hsap\PSMB11 ; Hsap\PSMA1 ; Hsap\PSMB3	-	-	-	-	-	-	-	-	-	-	-	-
2.70988	2.48895	1.48931	1.27447	-1.06956	-1.68161	-1.01224	1.18328	1.72567	0.794496	-0.448914	-0.156214	0.665116	048939	Prosalpha6	NS1/NS5[L]	YES	XP_019560485	LOC109429097	AALFPA_048939	AAEL015007	Proteasome subunit alpha type [Source:UniProtKB/TrEMBL;Acc:Q16EV7]	FBgn0250843	FBgn0250843	CG4904	ubiquitin-dependent protein catabolic process ; GO:0006511 | involved_in inferred from electronic annotation with InterPro:IPR000426 ; proteasomal protein catabolic process ; GO:0010498 | involved_in inferred from biological aspect of ancestor with PANTHER:PTN000174701 ; proteasome-mediated ubiquitin-dependent protein catabolic process ; GO:0043161 | involved_in inferred by curator from GO:000050…	proteasome core complex, alpha-subunit complex ; GO:0019773 | part_of inferred from biological aspect of ancestor with PANTHER:PTN000175235 ; proteasome complex ; GO:0000502 | part_of inferred from direct assay ; nucleus ; GO:0005634 | located_in inferred from direct assay ; proteasome core complex, alpha-subunit complex ; GO:0019773 | part_of inferred from sequence or structural similarity with …	-	Proteasome alpha6 subunit	20s proteasome ; 20S proteasome ; anon-SAGE:Wang-116 ; Proteasome 35 ; Proteasome 35kDa subunit ; Proteasome 35 kD subunit ; alpha6 ; Proteasome 35kD subunit ; Proteasome alpha6 subunit ; 20S alpha6 subunit ; Proteasome 35-kDa subunit ; alpha-subunit of 20S proteasome	Prosalpha6	pros35 ; CG4904 ; 143314_at ; PROS-35 ; alpha_dm ; PROS-Dm35 ; Pros-Dm35 ; anon-SAGE:Wang-116 ; pros 35 ; PSMA1 ; Prosalpha6 ; Pros-35 ; Alpha-6 ; Pros35 ; alpha6 ; alpha-6 ; Pros alpha6	Hsap\PSMA1 ; Hsap\PSMA4 ; Hsap\PSMA3 ; Hsap\PSMB7 ; Hsap\PSMA6 ; Hsap\PSMB1 ; Hsap\PSMA5 ; Hsap\PSMA8 ; Hsap\PSMB10 ; Hsap\PSMB5 ; Hsap\PSMA7 ; Hsap\PSMB2 ; Hsap\PSMB8 ; Hsap\PSMB11 ; Hsap\PSMB3 ; Hsap\PSMA2	-	-	-	-	-	-	-	-	-	-	-	-
2.29235	3.15765	2.0954	1.23934	-1.06785	-1.63529	-1.69385	2.2034	2.24223	0.63032	-0.5361	-0.05813	-0.08473	058448	Prosbeta1	NS1/NS5[L]	YES	XP_019530753	LOC109402517	AALFPA_058448	AAEL006441	26S proteasome beta 1 subunit	FBgn0010590	FBgn0010590	CG8392	proteasome-mediated ubiquitin-dependent protein catabolic process ; GO:0043161 | involved_in inferred from sequence or structural similarity with SGD:S000003538 ; proteasome-mediated ubiquitin-dependent protein catabolic process ; GO:0043161 | involved_in inferred by curator from GO:0005839 ; proteasomal protein catabolic process ; GO:0010498 | involved_in inferred from biological aspect of ances…	proteasome core complex ; GO:0005839 | part_of inferred from biological aspect of ancestor with PANTHER:PTN000174701 ; proteasome complex ; GO:0000502 | part_of inferred from direct assay ; proteasome core complex, beta-subunit complex ; GO:0019774 | part_of inferred from biological aspect of ancestor with PANTHER:PTN002613347 ; proteasome core complex, beta-subunit complex ; GO:0019774 | part_of…	threonine-type endopeptidase activity ; GO:0004298 | inferred from electronic annotation with InterPro:IPR001353, InterPro:IPR023333 enables ; endopeptidase activity ; GO:0004175 | enables inferred from sequence or structural similarity with SGD:S000003538 ; endopeptidase activity ; GO:0004175 | enables inferred by curator from GO:0005839	Proteasome beta1 subunit	beta1 ; lethal (2) 05070 ; Proteasome beta1 subunit	Prosbeta1	CG8392 ; l(2)05070 ; 8392 ; Prosbeta1 ; Beta-1 ; 1(2)05070 ; beta1 ; prosbeta1 ; beta-1 ; Beta 1 subunit ; B[[1]]	Hsap\PSMB10 ; Hsap\PSMB6 ; Hsap\PSMB9	-	-	-	-	-	-	-	-	-	-	-	-
1.96019	1.60148	2.90536	1.65362	-1.33199	-1.09804	-0.825069	0.620551	1.02139	-0.0926189	0.518311	0.834071	0.353391	046197	Hsp60A	NS1/NS5	YES	XP_029729649	LOC109411288	AALFPA_046197	AAEL011584	chaperonin-60kD, ch60	FBgn0015245	FBgn0015245	CG12101	protein refolding ; GO:0042026 | inferred from electronic annotation with InterPro:IPR001844 involved_in ; apoptotic mitochondrial changes ; GO:0008637 | involved_in inferred from biological aspect of ancestor with PANTHER:PTN000143510 ; protein import into mitochondrial intermembrane space ; GO:0045041 | involved_in inferred from biological aspect of ancestor with PANTHER:PTN000143510 ; cellular…	mitochondrial inner membrane ; GO:0005743 | located_in inferred from direct assay ; mitochondrion ; GO:0005739 | located_in inferred from high throughput direct assay ; mitochondrion ; GO:0005739 | located_in inferred from direct assay ; mitochondrial inner membrane ; GO:0005743 | is_active_in inferred from biological aspect of ancestor with PANTHER:PTN000143509 ; mitochondrial matrix ; GO:000575…	ATP binding ; GO:0005524 | inferred from electronic annotation with InterPro:IPR002423, InterPro:IPR018370 enables ; chaperone binding ; GO:0051087 | enables inferred from biological aspect of ancestor with PANTHER:PTN000143509 ; ATP hydrolysis activity ; GO:0016887 | enables inferred from sequence or structural similarity with UniProtKB:P19882	Heat shock protein 60A	Heat shock protein 60 ; heat shock protein 60 kDa ; lethal(1)10Ac ; Mitochondrial matrix protein P1 ; heat shock protein 60 ; Hsp 60 ; 60-kDa heat shock protein, mitochondrial ; HEAT SHOCK PROTEIN 60 ; Heat shock protein 60A	Hsp60A	hsp60 ; Hsp60 ; CG12101 ; Hsp60A ; HSP60 ; Dmhsp60 ; l(1)BP5 ; Cpn60 ; BP5 ; 12 ; G62 ; l(1)dp025 ; l(1)L12 ; l(1)HM21 ; l(1)G8 ; l(1)10Ac ; Mmp-P1 ; Hsp 60 ; cpn60 ; d-hsp60 ; hsp60A ; IEF16 ; SSP 7506 ; HSP60A ; DmHsp60 ; Hsp64 ; Dm10A	Hsap\HSPD1 ; Hsap\MKKS ; Hsap\CCT7 ; Hsap\CCT6A ; Hsap\CCT5 ; Hsap\CCT3 ; Hsap\CCT2 ; Hsap\TCP1 ; Hsap\CCT6B ; Hsap\BBS10 ; Hsap\CCT4 ; Hsap\VKORC1L1	-	-	-	-	-	-	-	-	-	-	-	-
4.15242	4.85531	4.31716	4.39236	-2.96573	-3.43276	-2.84919	1.89092	2.08675	1.34057	1.58561	1.05728	1.28651	078589	VPS13	NS1/NS5	NO	XP_029725535	LOC109426691	AALFPA_078589	AAEL010508	vacuolar protein sorting-associated protein (vps13)	FBgn0033194	FBgn0033194	CG2093	protein targeting to vacuole ; GO:0006623 | involved_in inferred from biological aspect of ancestor with PANTHER:PTN000414878 ; protein metabolic process ; GO:0019538 | involved_in inferred from mutant phenotype ; protein retention in Golgi apparatus ; GO:0045053 | involved_in inferred from biological aspect of ancestor with PANTHER:PTN000414878 ; protein targeting to vacuole ; GO:0006623 | invol…	extrinsic component of membrane ; GO:0019898 | is_active_in inferred from biological aspect of ancestor with PANTHER:PTN000414878 ; late endosome membrane ; GO:0031902 | located_in inferred from direct assay	-	Vacuolar protein sorting 13	CG2093 ; Vacuolar protein sorting 13	Vps13	BEST:LD02743 ; Vps13 ; CG2093	Hsap\VPS13C ; Hsap\VPS13B ; Hsap\VPS13A ; Hsap\VPS13D	-	-	-	-	-	-	-	-	-	-	-	-
3.80167	5.06992	3.96555	4.78569	-3.073	-3.82273	-2.95989	1.67693	2.25553	1.42169	1.18593	1.61376	1.70175	071714	VPS13	NS1/NS5	NO	XP_029725512	LOC109417792	AALFPA_071714	AAEL010508	vacuolar protein sorting-associated protein (vps13)	FBgn0033194	FBgn0033194	CG2093	protein targeting to vacuole ; GO:0006623 | involved_in inferred from biological aspect of ancestor with PANTHER:PTN000414878 ; protein metabolic process ; GO:0019538 | involved_in inferred from mutant phenotype ; protein retention in Golgi apparatus ; GO:0045053 | involved_in inferred from biological aspect of ancestor with PANTHER:PTN000414878 ; protein targeting to vacuole ; GO:0006623 | invol…	extrinsic component of membrane ; GO:0019898 | is_active_in inferred from biological aspect of ancestor with PANTHER:PTN000414878 ; late endosome membrane ; GO:0031902 | located_in inferred from direct assay	-	Vacuolar protein sorting 13	CG2093 ; Vacuolar protein sorting 13	Vps13	BEST:LD02743 ; Vps13 ; CG2093	Hsap\VPS13C ; Hsap\VPS13B ; Hsap\VPS13A ; Hsap\VPS13D	-	-	-	-	-	-	-	-	-	-	-	-
1.56536	2.27091	4.60061	2.68191	-1.58928	-1.50701	-1.85651	1.3701	1.18333	-0.693513	1.0183	1.14177	0.932837	066220	Pp4-19C	NS1/NS5	YES	XP_029718610	LOC109403313	AALFPA_066220	AAEL004040	protein phsophatase-2a	FBgn0023177	FBgn0023177	CG32505	microtubule-based process ; GO:0007017 | involved_in inferred from mutant phenotype ; negative regulation of smoothened signaling pathway ; GO:0045879 | involved_in inferred from genetic interaction with NiPp1 ; negative regulation of smoothened signaling pathway ; GO:0045879 | involved_in inferred from mutant phenotype ; protein dephosphorylation ; GO:0006470 | involved_in inferred from mutant p…	chromosome, centromeric region ; GO:0000775 | located_in inferred from physical interaction with Cenp-C ; cytoplasm ; GO:0005737 | located_in inferred from direct assay ; nucleus ; GO:0005634 | located_in inferred from direct assay ; centrosome ; GO:0005813 | located_in inferred from direct assay ; protein phosphatase 4 complex ; GO:0030289 | part_of inferred from direct assay	protein serine/threonine phosphatase activity ; GO:0004722 | enables inferred from mutant phenotype	Protein phosphatase 19C	Protein phosphatase X ; Protein phosphatase 19C ; protein phosphatase 1 ; Protein Phosphatase 4 ; Phosphoprotein phosphatase 4	Pp4-19C	PPP4c ; DmPpp4-19C ; PP4 ; CG1459 ; pp4 ; PP4 19C ; PPX ; PpX ; CG18339 ; CG1596 ; CG32505 ; Pp4-19C ; PP1 ; PP4C ; dPP4 ; PP4-19C ; PP4c ; Ppp4c ; PP4-19c ; Pp4-19c ; PP4-1	Hsap\PPP4C ; Hsap\PPP5C ; Hsap\PPP2CB ; Hsap\PPEF2 ; Hsap\PPP1CA ; Hsap\PPP1CC ; Hsap\PPEF1 ; Hsap\PPP3CB ; Hsap\PPP3CA ; Hsap\PPP1CB ; Hsap\PPP3CC ; Hsap\PPP6C ; Hsap\PPP2CA ; Hsap\PPP5D1	-	-	-	-	-	-	-	-	-	-	-	-
2.15437	2.74404	2.10262	2.81591	-2.29288	-2.47933	-0.787732	0.993798	0.793988	0.884388	0.562868	1.14826	1.17665	071551	Tg	NS1/NS5	NO	XP_019561751	LOC109430163	AALFPA_071551	AAEL006978; AAEL022582; AAEL026610	protein-glutamine gamma-glutamyltransferase	FBgn0031975	FBgn0031975	CG7356	hemolymph coagulation ; GO:0042381 | involved_in inferred from direct assay ; hemolymph coagulation ; GO:0042381 | involved_in inferred from mutant phenotype ; peptide cross-linking ; GO:0018149 | involved_in inferred from biological aspect of ancestor with PANTHER:PTN000904289 ; innate immune response ; GO:0045087 | involved_in inferred from mutant phenotype	vesicle ; GO:0031982 | located_in inferred from direct assay ; extracellular space ; GO:0005615 | located_in inferred from direct assay	protein-glutamine gamma-glutamyltransferase activity ; GO:0003810 | enables inferred from mutant phenotype ; protein-glutamine gamma-glutamyltransferase activity ; GO:0003810 | enables inferred from biological aspect of ancestor with PANTHER:PTN000904289	Transglutaminase	transglutaminase ; Transglutaminase ; Transglutaminase-A	Tg	TG ; Tg ; dTG ; CG7356 ; tg ; dTG-alpha ; DmTG	Hsap\TGM1 ; Hsap\F13A1 ; Hsap\TGM4 ; Hsap\TGM3 ; Hsap\TGM2 ; Hsap\TGM6 ; Hsap\TGM5 ; Hsap\EPB42 ; Hsap\TGM7 ; Hsap\CCNI	-	-	-	-	-	-	-	-	-	-	-	-
3.6321	4.157	2.74714	3.00057	-2.54648	-2.58049	-2.0306	1.94574	2.14461	1.22308	-0.0568611	1.19889	0.702119	049974	Prosalpha5	NS1/NS5	YES	XP_019558625	LOC109427525	AALFPA_049974	AAEL004308	Proteasome subunit alpha type [Source:UniProtKB/TrEMBL;Acc:Q1HQN1]	FBgn0016697	FBgn0016697	CG10938	proteasome-mediated ubiquitin-dependent protein catabolic process ; GO:0043161 | involved_in inferred by curator from GO:0005839 ; proteasomal protein catabolic process ; GO:0010498 | involved_in inferred from biological aspect of ancestor with PANTHER:PTN000174701 ; proteasome-mediated ubiquitin-dependent protein catabolic process ; GO:0043161 | involved_in inferred from mutant phenotype ; deter…	proteasome core complex, alpha-subunit complex ; GO:0019773 | part_of inferred from biological aspect of ancestor with PANTHER:PTN000175235 ; proteasome complex ; GO:0000502 | part_of inferred from direct assay ; proteasome core complex ; GO:0005839 | part_of inferred from direct assay ; nucleus ; GO:0005634 | is_active_in inferred from biological aspect of ancestor with PANTHER:PTN000175163 ; pr…	-	Proteasome alpha5 subunit	20s proteasome ; 20S proteasome ; alpha5 ; Proteasome alpha subunit ; Proteasome alpha5 subunit ; alpha-subunit of 20S proteasome	Prosalpha5	154644_at ; prosMA5 ; PSMA5 ; PRCZ ; alpha5_dm ; CG10938 ; ProsMA5 ; Prosalpha5 ; PSA5_DROME ; Alpha-5 ; alpha5 ; alpha-5	Hsap\PSMA5 ; Hsap\PSMA4 ; Hsap\PSMA3 ; Hsap\PSMB7 ; Hsap\PSMA6 ; Hsap\PSMB1 ; Hsap\PSMA8 ; Hsap\PSMB10 ; Hsap\PSMB5 ; Hsap\PSMA7 ; Hsap\PSMB2 ; Hsap\PSMB8 ; Hsap\PSMB11 ; Hsap\PSMA1 ; Hsap\PSMB3 ; Hsap\PSMA2	-	-	-	-	-	-	-	-	-	-	-	-
3.5393	6.81711	4.72356	6.13191	-4.80111	-4.01771	-4.1302	2.75174	3.24913	1.50145	1.70225	1.98332	1.76113	045768	galectin	NS1/NS5	NO	XP_019541205	LOC109412016	AALFPA_045768	AAEL003541	galectin	FBgn0031213	FBgn0031213	CG11372	synaptic target recognition ; GO:0008039 | involved_in inferred from mutant phenotype	cytosol ; GO:0005829 | located_in inferred from direct assay	carbohydrate binding ; GO:0030246 | inferred from electronic annotation with InterPro:IPR001079 enables ; galactoside binding ; GO:0016936 | enables inferred from biological aspect of ancestor with PANTHER:PTN000886608 ; galactoside binding ; GO:0016936 | enables inferred from direct assay	galectin	galectin	galectin	CG11372 ; Dmgal ; galectin	Hsap\LGALS7 ; Hsap\LGALS7B ; Hsap\LGALS1 ; Hsap\LGALS12 ; Hsap\LGALS9 ; Hsap\LGALS9B ; Hsap\LGALS9C ; Hsap\LGALS16 ; Hsap\LGALS13 ; Hsap\LGALS14 ; Hsap\CLC ; Hsap\LGALS2 ; Hsap\LGALSL ; Hsap\LGALS3 ; Hsap\LGALS4 ; Hsap\LGALS8 ; Hsap\GRIFIN	-	-	-	-	-	-	-	-	-	-	-	-
3.34076	6.46415	2.13067	2.26324	-3.1934	-3.00472	-2.52927	3.47939	4.59503	2.59062	-1.38007	0.0197922	-0.577388		NS2A	NS1/NS5	NO	-	-	-	-	-	-	-	-	-	-	-	-	-	-	-	-	-	-	-	-	-	-	-	-	-	-	-	-
3.15895	5.5936	1.75533	1.7915	-2.87807	-2.18366	-2.32338	3.36814	3.94641	2.08116	-1.09644	0.144921	-1.05909	-	NS4A	NS1/NS5	NO	-	-	-	-	-	-	-	-	-	-	-	-	-	-	-	-	-	-	-	-	-	-	-	-	-	-	-	-
2.00612	3.72834	1.68285	1.29122	-2.05383	-1.32667	-1.63907	2.26696	3.28514	0.613343	-0.759467	0.159713	-0.546137	-	NS3	NS1/NS5	NO	-	-	-	-	-	-	-	-	-	-	-	-	-	-	-	-	-	-	-	-	-	-	-	-	-	-	-	-
4.04026	7.95482	3.29043	4.53889	-4.73304	-4.28792	-3.47273	3.91068	4.30472	3.15536	0.270176	0.841826	0.0109556	-	NS1	NS1/NS5	NO	-	-	-	-	-	-	-	-	-	-	-	-	-	-	-	-	-	-	-	-	-	-	-	-	-	-	-	-
2.1606	1.12823			-0.707367	-0.435937	-0.137577	0.985133	0.624783	0.493893	-0.756797	-0.181627	0.115493	067090	Stt3A	NS1[low]	YES	XP_019546697	LOC109417026	AALFPA_067090	AAEL002804	oligosaccharyl transferase	FBgn0031149 ; FBgn0011336	FBgn0031149	CG1518	post-translational protein modification ; GO:0043687 | involved_in inferred from biological aspect of ancestor with PANTHER:PTN000356208 ; protein N-linked glycosylation via asparagine ; GO:0018279 | involved_in inferred from biological aspect of ancestor with PANTHER:PTN000356208	endomembrane system ; GO:0012505 | located_in inferred from high throughput direct assay ; oligosaccharyltransferase complex ; GO:0008250 | part_of inferred from sequence or structural similarity with UniProtKB:P39007	dolichyl-diphosphooligosaccharide-protein glycotransferase activity ; GO:0004579 | enables inferred from biological aspect of ancestor with PANTHER:PTN000356208	Catalytic subunit 3A of the oligosaccharyltransferase complex	Catalytic subunit 3A of the oligosaccharyltransferase complex	Stt3A	Stt3A ; CG1518 ; STT	Hsap\STT3A ; Hsap\STT3B	-	FBgn0011336	CG7748	post-translational protein modification ; GO:0043687 | involved_in inferred from biological aspect of ancestor with PANTHER:PTN000356208 ; protein N-linked glycosylation via asparagine ; GO:0018279 | involved_in inferred from biological aspect of ancestor with PANTHER:PTN000356208	endomembrane system ; GO:0012505 | located_in inferred from high throughput direct assay ; oligosaccharyltransferase complex ; GO:0008250 | part_of inferred from sequence or structural similarity with UniProtKB:P39007	dolichyl-diphosphooligosaccharide-protein glycotransferase activity ; GO:0004579 | enables inferred from biological aspect of ancestor with PANTHER:PTN000356208	Catalytic subunit 3B of the oligosaccharyltransferase complex	Oligosaccharyl transferase 3 ; Catalytic subunit 3B of the oligosaccharyltransferase complex	Stt3B	l(3)j2D9 ; CG7748 ; BcDNA.GM01838 ; anon-WO03054008.7 ; BcDNA:GM01838 ; Stt3B ; STT ; OstStt3	Hsap\STT3B ; Hsap\STT3A	-
2.00845	1.06105			-0.524026	-0.574686	0.117274	0.718964	0.648564	0.834174	-0.657306	-0.689416	0.126454	050553	Ost48	NS1[low]	YES	XP_019530423	LOC109402238	AALFPA_050553	AAEL002174	dolichyl-diphosphooligosaccharide protein glycosyltransferase	FBgn0014868	FBgn0014868	CG9022	protein N-linked glycosylation via asparagine ; GO:0018279 | involved_in inferred from biological aspect of ancestor with PANTHER:PTN000089349	endomembrane system ; GO:0012505 | located_in inferred from high throughput direct assay ; oligosaccharyltransferase complex ; GO:0008250 | part_of inferred from biological aspect of ancestor with PANTHER:PTN000089349	-	Oligosaccharyltransferase 48kD subunit	Oligosaccharyltransferase 48kD subunit ; oligosaccaryltransferase 48kDa subunit	Ost48	Ots48 ; CG9022 ; OST48/WBP1 ; DrOST ; OST48 ; DmOST50 ; clone 1.11 ; anon-EST:Liang-1.11 ; Ost48 ; ost48 ; OST	Hsap\DDOST	-	-	-	-	-	-	-	-	-	-	-	-
1.53362	1.86673			-1.5932	-1.52156	0.124512	0.839692	0.920212	0.850032	1.65684	-0.594068	-0.682468	069165	Ptp61F	NS1	YES	XP_029736006	LOC109424298	AALFPA_069165	AAEL001919	protein tyrosine phosphatase, non-receptor type nt1	FBgn0267487	FBgn0267487	CG9181	germ-band extension ; GO:0007377 | involved_in inferred from direct assay ; regulation of protein stability ; GO:0031647 | involved_in inferred from mutant phenotype ; negative regulation of insulin receptor signaling pathway ; GO:0046627 | involved_in inferred from genetic interaction with dock ; negative regulation of receptor signaling pathway via JAK-STAT ; GO:0046426 | involved_in inferred f…	cytoplasm ; GO:0005737 | located_in inferred from direct assay ; nucleus ; GO:0005634 | located_in inferred from direct assay ; mitochondrial envelope ; GO:0005740 | located_in inferred from direct assay ; perinuclear region of cytoplasm ; GO:0048471 | located_in inferred from direct assay	protein tyrosine phosphatase activity ; GO:0004725 | enables inferred from direct assay ; protein binding ; GO:0005515 | enables inferred from physical interaction with Abi ; protein tyrosine phosphatase activity ; GO:0004725 | enables inferred from mutant phenotype ; non-membrane spanning protein tyrosine phosphatase activity ; GO:0004726 | enables inferred from direct assay ; protein tyrosine p…	Protein tyrosine phosphatase 61F	Protein tyrosine phosphatase ; Protein tyrosine phosphatase 61F ; protein tyrosine phosphatase ; protein-tyrosine-phosphatase ; protein tyrosine phosphatase 61F ; Cytoplasmic Protein tyrosine phosphatase 62A	Ptp61F	Ptp61F ; PTP61F ; PTP1B ; CG9181 ; ptp61F ; Ptp-61F ; DPTP61F ; R-PTP 61F ; dPTP61F ; dptp61F ; CG9178 ; BEST:LP01280 ; anon-WO0118547.297 ; anon-WO0140519.98 ; DCPTP62A ; CPtp62A ; Ptp61f ; PTP1b	Hsap\PTPN2 ; Hsap\PTPN18 ; Hsap\PTPN12 ; Hsap\PTPN23 ; Hsap\PTPRR ; Hsap\PTPN7 ; Hsap\PTPN5 ; Hsap\PTPN22 ; Hsap\PTPN1 ; Hsap\PTPN20 ; Hsap\PTPRZ1 ; Hsap\PTPRG ; Hsap\PTPN9	-	-	-	-	-	-	-	-	-	-	-	-
2.89954	3.76564			-1.64979	-0.749781	-1.57035	2.63784	2.95349	1.73568	-0.764611	-1.26132	-1.33115	079622	BACURD3	NS1	YES	XP_029735576	LOC109423750	AALFPA_079622	AAEL022698	unspecified product	FBgn0033017	FBgn0033017	CG10465	protein homooligomerization ; GO:0051260 | inferred from electronic annotation with InterPro:IPR003131 involved_in	-	-	-	-	CG10465	CG10465	Hsap\KCTD13 ; Hsap\KCTD10 ; Hsap\TNFAIP1	-	-	-	-	-	-	-	-	-	-	-	-
1.53799	3.07277			-0.604329	-0.725879	-3.20641	1.55484	2.18836	0.938491	-0.217169	-0.374079	0.446171	072523	Prosalpha3	NS1	YES	XP_029735369	LOC115270242	AALFPA_072523	AAEL010087	26S proteasome alpha 3 subunit	FBgn0261394	FBgn0261394	CG9327	ubiquitin-dependent protein catabolic process ; GO:0006511 | involved_in inferred from electronic annotation with InterPro:IPR000426 ; proteasomal protein catabolic process ; GO:0010498 | involved_in inferred from biological aspect of ancestor with PANTHER:PTN000174701 ; proteasome-mediated ubiquitin-dependent protein catabolic process ; GO:0043161 | involved_in inferred by curator from GO:0005839	cytosol ; GO:0005829 | is_active_in inferred from biological aspect of ancestor with PANTHER:PTN000174926 ; proteasome core complex ; GO:0005839 | part_of inferred from direct assay ; proteasome complex ; GO:0000502 | part_of inferred from direct assay ; cytoplasm ; GO:0005737 | located_in inferred from direct assay ; proteasome core complex ; GO:0005839 | part_of inferred from biological aspect …	threonine-type endopeptidase activity ; GO:0004298 | inferred from electronic annotation with InterPro:IPR001353, InterPro:IPR023332 enables	Proteasome alpha3 subunit	alpha3 ; Proteasome 20S alpha3 subunit ; 20s proteasome ; 20S proteasome ; Proteasome subunit alpha-type 4 ; Proteasome 29kD subunit ; Proteasome alpha3 subunit ; alpha-subunit of 20S proteasome	Prosalpha3	CG9327 ; Prosalpha3 ; Pros20S-alpha3 ; pros29 ; alpha3_dm ; PROS-29 ; PSB3_DROME ; Alpha-3 ; Pros29 ; alpha3 ; alpha-3 ; Pros-alpha3 ; prosalpha3	Hsap\PSMA4 ; Hsap\PSMA3 ; Hsap\PSMB7 ; Hsap\PSMA6 ; Hsap\PSMB1 ; Hsap\PSMA5 ; Hsap\PSMA8 ; Hsap\PSMB10 ; Hsap\PSMB5 ; Hsap\PSMA7 ; Hsap\PSMB2 ; Hsap\PSMB8 ; Hsap\PSMB11 ; Hsap\PSMA1 ; Hsap\PSMB3 ; Hsap\PSMA2	-	-	-	-	-	-	-	-	-	-	-	-
1.5796	1.31356			-0.676366	-1.15285	0.131964	0.717854	0.886264	0.639314	-0.0513656	-0.536576	0.0417544	045906	Hrd3	NS1	YES	XP_029733240	LOC109397196	AALFPA_045906	AAEL008521	unspecified product	FBgn0028475	FBgn0028475	CG10221	ubiquitin-dependent ERAD pathway ; GO:0030433 | involved_in inferred from biological aspect of ancestor with PANTHER:PTN002595486	Hrd1p ubiquitin ligase ERAD-L complex ; GO:0000839 | part_of inferred from biological aspect of ancestor with PANTHER:PTN002595486	ubiquitin-protein transferase activity ; GO:0004842 | contributes_to inferred from biological aspect of ancestor with PANTHER:PTN002595486	HMG-coA reductase degradation 3	HMG-coA reductase degradation 3	Hrd3	BcDNA:LD23587 ; HRD3 ; CG10221 ; Hrd3 ; hrd3	Hsap\SEL1L ; Hsap\LRP2BP ; Hsap\COA7 ; Hsap\SEL1L2 ; Hsap\SEL1L3 ; Hsap\DELE1	-	-	-	-	-	-	-	-	-	-	-	-
2.98243	3.41738			-2.00544	-0.778674	-0.886814	2.21908	2.32549	2.03664	-0.610314	-1.42612	-0.873824	061690	Daao2	NS1	NO	XP_029731850	LOC109409546	AALFPA_061690	AAEL000164	d-amino acid oxidase	FBgn0031860	FBgn0031860	CG11236	D-amino acid catabolic process ; GO:0019478 | involved_in inferred from sequence or structural similarity with UniProtKB:P14920 ; D-amino acid catabolic process ; GO:0019478 | involved_in inferred from biological aspect of ancestor with PANTHER:PTN002609522	cytoplasm ; GO:0005737 | is_active_in inferred from biological aspect of ancestor with PANTHER:PTN002609522 ; peroxisome ; GO:0005777 | located_in inferred from sequence model	FAD binding ; GO:0071949 | inferred from electronic annotation with InterPro:IPR023209 enables ; D-amino-acid oxidase activity ; GO:0003884 | enables inferred from biological aspect of ancestor with PANTHER:PTN002609522 ; D-amino-acid oxidase activity ; GO:0003884 | enables inferred from sequence or structural similarity with UniProtKB:P14920	D-amino acid oxidase 2	D-amino acid oxidase ; D-amino acid oxidase 2	Daao2	CG11236 ; DAAO ; daao ; Daao2 ; DDO	Hsap\DAO ; Hsap\DDO ; Hsap\PIPOX ; Hsap\METTL24	-	-	-	-	-	-	-	-	-	-	-	-
1.80108	1.8			0.0817989	-1.13581	-1.34575	1.09006	0.947809	0.962379	-1.59705	0.505199	0.491369	068137	Pfk	NS1	NO	XP_029726440	LOC109423326	AALFPA_068137	AAEL006895	phosphofructokinase	FBgn0003071	FBgn0003071	CG4001	fructose 6-phosphate metabolic process ; GO:0006002 | involved_in inferred from biological aspect of ancestor with PANTHER:PTN000344216 ; response to sucrose ; GO:0009744 | involved_in inferred from mutant phenotype ; fructose 1,6-bisphosphate metabolic process ; GO:0030388 | involved_in inferred from biological aspect of ancestor with PANTHER:PTN000344216 ; glycolytic process ; GO:0006096 | invo…	6-phosphofructokinase complex ; GO:0005945 | part_of inferred by curator from GO:0003872 ; 6-phosphofructokinase complex ; GO:0005945 | part_of inferred from biological aspect of ancestor with PANTHER:PTN000344216	ATP binding ; GO:0005524 | enables inferred from biological aspect of ancestor with PANTHER:PTN000344216 ; 6-phosphofructokinase activity ; GO:0003872 | enables inferred from mutant phenotype ; AMP binding ; GO:0016208 | enables inferred from biological aspect of ancestor with PANTHER:PTN000344216 ; 6-phosphofructokinase activity ; GO:0003872 | enables inferred from biological aspect of ancestor …	Phosphofructokinase	6-phosphofructokinase ; Phosphofructokinase ; phosphofructokinase ; Phosphofructokinase 1	Pfk	Pfk ; CG4001 ; BcDNA.GH12192 ; pfk ; l(2)06339 ; BcDNA:GH12192 ; PFK ; PFK1	Hsap\PFKL ; Hsap\PFKP ; Hsap\PFKM	-	-	-	-	-	-	-	-	-	-	-	-
1.30128	1.39344			-1.08159	-1.16576	0.242176	0.826936	0.322066	1.02615	-0.418104	-0.391094	0.639236	051034	Sec71	NS1	YES	XP_029723183	LOC109406857	AALFPA_051034	AAEL021798	unspecified product	FBgn0028538	FBgn0028538	CG7578	regulation of ARF protein signal transduction ; GO:0032012 | inferred from electronic annotation with InterPro:IPR000904 involved_in ; positive regulation of neuron remodeling ; GO:1904801 | involved_in inferred from mutant phenotype inferred from genetic interaction with Sec71 inferred from genetic interaction with Nrg ; Golgi to plasma membrane protein transport ; GO:0043001 | involved_in infer…	trans-Golgi network ; GO:0005802 | located_in inferred from direct assay ; Golgi apparatus ; GO:0005794 | located_in inferred from direct assay	small GTPase binding ; GO:0031267 | enables inferred from physical interaction with Arl1 ; guanyl-nucleotide exchange factor activity ; GO:0005085 | enables inferred from direct assay inferred from physical interaction with Arf79F	Secretory 71	Secretory 71 ; Sec71 ortholog	Sec71	BIG1 ; BG:DS00797.7 ; CG7578 ; Sec71 ; sec71	Hsap\PSD2 ; Hsap\ARFGEF1 ; Hsap\ARFGEF2 ; Hsap\IQSEC1 ; Hsap\PSD3 ; Hsap\PSD4 ; Hsap\IQSEC3 ; Hsap\IQSEC2 ; Hsap\CYTH3 ; Hsap\CYTH2 ; Hsap\GBF1 ; Hsap\PSD ; Hsap\CYTH4 ; Hsap\CYTH1 ; Hsap\MON2 ; Hsap\FBXO8	-	-	-	-	-	-	-	-	-	-	-	-
1.31909	1.79732			-1.37852	0.438286	-1.53734	0.881146	1.11693	0.916316	0.661746	0.134146	-1.23269	070848	CG1416	NS1	YES	XP_029721522	LOC109431048	AALFPA_070848	AAEL005877; AAEL023516	unspecified product	FBgn0032961	FBgn0032961	CG1416	protein folding ; GO:0006457 | involved_in inferred from biological aspect of ancestor with PANTHER:PTN000313827 ; positive regulation of ATPase activity ; GO:0032781 | involved_in inferred from biological aspect of ancestor with PANTHER:PTN000313827	cytosol ; GO:0005829 | is_active_in inferred from biological aspect of ancestor with PANTHER:PTN000313827	chaperone binding ; GO:0051087 | inferred from electronic annotation with InterPro:IPR015310 enables ; Hsp90 protein binding ; GO:0051879 | inferred from electronic annotation with InterPro:IPR039981 enables ; ATPase activator activity ; GO:0001671 | enables inferred from biological aspect of ancestor with PANTHER:PTN000313827	-	-	CG1416	CG1416 ; Aha1	Hsap\AHSA1 ; Hsap\AHSA2P	-	-	-	-	-	-	-	-	-	-	-	-
1.66289	2.74937			-2.17557	-1.99502	0.163954	1.49988	1.35652	1.38507	-0.372046	-0.420806	0.557994	056347	Ufd4	NS1	YES	XP_029720240	LOC109404606	AALFPA_056347	AAEL007705	hect E3 ubiquitin ligase	FBgn0032208	FBgn0032208	CG5604	positive regulation of proteasomal ubiquitin-dependent protein catabolic process ; GO:0032436 | involved_in inferred from mutant phenotype ; protein K63-linked ubiquitination ; GO:0070534 | involved_in inferred from biological aspect of ancestor with PANTHER:PTN000134261 ; anatomical structure development ; GO:0048856 | involved_in inferred from biological aspect of ancestor with PANTHER:PTN00013…	nucleus ; GO:0005634 | located_in inferred from sequence or structural similarity with HGNC:12306	metal ion binding ; GO:0046872 | inferred from electronic annotation with InterPro:IPR010606 enables ; ubiquitin protein ligase activity ; GO:0061630 | enables inferred from sequence or structural similarity with UniProtKB:Q69ZR2	Ubiquitin fusion-degradation 4-like	Ubiquitin fusion-degradation 4-like	Ufd4	CG5604 ; Ufd4 ; ufd4	Hsap\HECTD1 ; Hsap\UBE3A ; Hsap\HECW2 ; Hsap\SMURF2 ; Hsap\HACE1 ; Hsap\HERC6 ; Hsap\HERC5 ; Hsap\MAGI3 ; Hsap\UBE3C ; Hsap\ASCC1 ; Hsap\UBE3B ; Hsap\HUWE1 ; Hsap\MAGI2 ; Hsap\PLEKHA7 ; Hsap\AREL1 ; Hsap\WWP2 ; Hsap\SMURF1 ; Hsap\BAG3 ; Hsap\HECTD3 ; Hsap\WWC3 ; Hsap\TRIP12 ; Hsap\HERC4 ; Hsap\HECW1 ; Hsap\NEDD4L ; Hsap\WWC2 ; Hsap\MAGI1 ; Hsap\HERC3 ; Hsap\HECTD2 ; Hsap\PLEKHA5 ; Hsap\GAS7 ; Hsa…	-	-	-	-	-	-	-	-	-	-	-	-
2.24057	2.65047			-1.08303	-1.48661	0.0359056	2.07848	1.44891	1.8903	-1.12619	-0.963504	-0.794234	062480	RPL12	NS1	NO	XP_029719205	LOC115261525	AALFPA_062480	AAEL010468	DNA-directed RNA polymerase I, 12kD-subunit, putative	FBgn0038903	FBgn0038903	CG13418	mRNA cleavage ; GO:0006379 | inferred from electronic annotation with InterPro:IPR034004 involved_in ; termination of RNA polymerase I transcription ; GO:0006363 | involved_in inferred from biological aspect of ancestor with PANTHER:PTN000133053 ; transcription by RNA polymerase I ; GO:0006360 | involved_in inferred from sequence or structural similarity with UniProtKB:P32529	RNA polymerase I complex ; GO:0005736 | part_of inferred from sequence or structural similarity with UniProtKB:P32529 ; RNA polymerase I complex ; GO:0005736 | part_of inferred from biological aspect of ancestor with PANTHER:PTN000133053	zinc ion binding ; GO:0008270 | inferred from electronic annotation with InterPro:IPR001222, InterPro:IPR012164 enables ; nucleic acid binding ; GO:0003676 | inferred from electronic annotation with InterPro:IPR001222 enables ; RNA polymerase I activity ; GO:0001054 | contributes_to inferred from sequence or structural similarity with UniProtKB:P32529 ; DNA-directed 5'-3' RNA polymerase activity …	RNA polymerase I subunit H	RNA polymerase I subunit H ; RpI12	Polr1H	CG13418 ; RpI12 ; Polr1H ; RPA12	Hsap\POLR1H ; Hsap\POLR2I ; Hsap\TCEANC2 ; Hsap\MED26 ; Hsap\POLR3K ; Hsap\TCEA2 ; Hsap\TCEA3 ; Hsap\TCEA1 ; Hsap\TCEANC	-	-	-	-	-	-	-	-	-	-	-	-
2.09836	1.47033			-0.51304	-1.04254	-0.73737	0.4646	1.21969	0.43376	-0.17593	0.36953	-0.0187	068972	Uggt	NS1	YES	XP_029718979	LOC115261449	AALFPA_068972	AAEL000444	udp-glucose glycoprotein:glucosyltransferase	FBgn0014075	FBgn0014075	CG6850	ER-associated misfolded protein catabolic process ; GO:0071712 | involved_in inferred from biological aspect of ancestor with PANTHER:PTN000132051 ; protein glycosylation ; GO:0006486 | involved_in inferred from direct assay ; protein N-linked glycosylation via asparagine ; GO:0018279 | involved_in inferred from biological aspect of ancestor with PANTHER:PTN000132051	endoplasmic reticulum ; GO:0005783 | is_active_in inferred from biological aspect of ancestor with PANTHER:PTN000132051 ; endoplasmic reticulum ; GO:0005783 | located_in inferred from direct assay ; nuclear envelope ; GO:0005635 | located_in inferred from direct assay ; cytoplasm ; GO:0005737 | located_in traceable author statement ; rough endoplasmic reticulum ; GO:0005791 | located_in inferred …	UDP-glucose:glycoprotein glucosyltransferase activity ; GO:0003980 | enables inferred from direct assay ; unfolded protein binding ; GO:0051082 | enables inferred from biological aspect of ancestor with PANTHER:PTN000132051 ; UDP-glucose:glycoprotein glucosyltransferase activity ; GO:0003980 | enables inferred from biological aspect of ancestor with PANTHER:PTN000132051	UDP-glucose-glycoprotein glucosyltransferase	UDP-glucose:glycoprotein glucosyltransferase ; UDP-glucose-glycoprotein glucosyltransferase	Uggt	GT ; UGT ; DUGT ; CG6850 ; anon-WO0172774.75 ; anon-WO0172774.73 ; UGGT ; ugt ; Uggt ; Ugt ; DmUGGT	Hsap\UGGT1 ; Hsap\UGGT2	-	-	-	-	-	-	-	-	-	-	-	-
2.07112	2.64372			-0.793558	-2.62944	-1.73077	0.649302	1.08436	1.04372	-1.65535	1.99961	2.03211	061666	mRpL47	NS1	NO	XP_029718430	LOC109406138	AALFPA_061666	AAEL012074	Putative mitochondrial/ ribosomal protein [Source:UniProtKB/TrEMBL;Acc:A0A0N8ES33]	FBgn0014023	FBgn0014023	CG9378	mitochondrial translation ; GO:0032543 | involved_in inferred from biological aspect of ancestor with PANTHER:PTN000476023 ; mitochondrial translation ; GO:0032543 | involved_in inferred from sequence or structural similarity with UniProtKB:P36517 ; mitochondrial translation ; GO:0032543 | involved_in traceable author statement	mitochondrial large ribosomal subunit ; GO:0005762 | part_of inferred from sequence or structural similarity with UniProtKB:Q9HD33 ; mitochondrial large ribosomal subunit ; GO:0005762 | part_of inferred from biological aspect of ancestor with PANTHER:PTN000476023 ; mitochondrial large ribosomal subunit ; GO:0005762 | part_of traceable author statement	structural constituent of ribosome ; GO:0003735 | enables traceable author statement ; structural constituent of ribosome ; GO:0003735 | enables inferred from sequence or structural similarity with UniProtKB:P36517 ; structural constituent of ribosome ; GO:0003735 | enables inferred from biological aspect of ancestor with PANTHER:PTN000476023	mitochondrial ribosomal protein L47	Rlc1 ; mitochondrial ribosomal protein L47	mRpL47	MRP-L47 ; CG9378 ; BcDNA:AT29239 ; mRpL47 ; Rlc1	Hsap\MRPL47	-	-	-	-	-	-	-	-	-	-	-	-
1.97152	1.73922			-0.582932	-1.14526	-0.418452	1.62647	0.558368	0.886168	-0.441422	-0.706342	0.223408	049118	Ostgamma	NS1	YES	XP_029717210	LOC115260391	AALFPA_049118	AAEL005457	unspecified product	FBgn0032015	FBgn0032015	CG7830	cell migration ; GO:0016477 | involved_in inferred from mutant phenotype ; encapsulation of foreign target ; GO:0035010 | involved_in inferred from mutant phenotype ; protein N-linked glycosylation via asparagine ; GO:0018279 | involved_in inferred from biological aspect of ancestor with PANTHER:PTN000294174 ; magnesium ion transmembrane transport ; GO:1903830 | involved_in inferred from mutant p…	endomembrane system ; GO:0012505 | located_in inferred from high throughput direct assay ; oligosaccharyltransferase complex ; GO:0008250 | part_of inferred from biological aspect of ancestor with PANTHER:PTN000294174 ; cytoplasm ; GO:0005737 | located_in inferred from high throughput direct assay	-	Oligosaccharide transferase gamma subunit	Oligosaccharide transferase gamma subunit ; Magnesium transporter subtype 1	Ostgamma	Ostgamma ; CG7830 ; MagT1 ; dMagT1 ; OST	Hsap\MAGT1 ; Hsap\TUSC3	-	-	-	-	-	-	-	-	-	-	-	-
5.46569	4.99043			-1.62964	-1.47629	-1.89656	3.27016	3.44549	3.25316	-1.40338	-1.52202	-2.04088	076246	Loquacious	NS1	YES	XP_029715249	LOC109406841	AALFPA_076246	AAEL008687	loquacious	FBgn0032515	FBgn0032515	CG6866	pre-miRNA processing ; GO:0031054 | involved_in inferred from mutant phenotype ; production of siRNA involved in RNA interference ; GO:0030422 | involved_in inferred from mutant phenotype ; regulation of production of small RNA involved in gene silencing by RNA ; GO:0070920 | involved_in inferred from direct assay ; siRNA loading onto RISC involved in RNA interference ; GO:0035087 | involved_in i…	microprocessor complex ; GO:0070877 | part_of inferred from direct assay ; RISC-loading complex ; GO:0070578 | part_of inferred from physical interaction with loqs ; RISC-loading complex ; GO:0070578 | part_of inferred from physical interaction with loqs, Dcr-1 ; cytoplasm ; GO:0005737 | located_in inferred from direct assay	siRNA binding ; GO:0035197 | enables inferred from direct assay ; double-stranded RNA binding ; GO:0003725 | enables inferred from sequence or structural similarity ; protein binding ; GO:0005515 | enables inferred from physical interaction with Dcr-1 ; RISC complex binding ; GO:1905172 | enables inferred from physical interaction with Dcr-1	loquacious	loquacious ; Loquacious	loqs	Loqs ; TRBP ; R3D1-S ; CG6866 ; R3D1-L ; cg6866 ; r3d1 ; loqs ; R3D1 ; loquacious ; LOQS ; dRax ; loq ; LqPD ; Loqs-PD	Hsap\STRBP ; Hsap\ILF3 ; Hsap\ADAD2 ; Hsap\ADAD1 ; Hsap\ZFR2 ; Hsap\STAU2 ; Hsap\PRKRA ; Hsap\STAU1 ; Hsap\ZFR ; Hsap\TARBP2 ; Hsap\ADARB1 ; Hsap\ADARB2	-	-	-	-	-	-	-	-	-	-	-	-
2.49815	3.59567			-1.50527	-0.968731	-2.12453	1.81901	2.95081	1.41868	-0.814681	-0.764181	-0.0111011	046993	Prosbeta4	NS1	YES	XP_029714954	LOC109409321	AALFPA_046993	AAEL002401	proteasome subunit beta type	FBgn0032596	FBgn0032596	CG17331	proteasomal protein catabolic process ; GO:0010498 | involved_in inferred from biological aspect of ancestor with PANTHER:PTN000174701 ; multicellular organism reproduction ; GO:0032504 | involved_in inferred from expression pattern ; proteasome-mediated ubiquitin-dependent protein catabolic process ; GO:0043161 | involved_in inferred by curator from GO:0005839 ; proteasome-mediated ubiquitin-dep…	proteasome complex ; GO:0000502 | part_of inferred from direct assay ; proteasome core complex ; GO:0005839 | part_of inferred from direct assay ; nucleus ; GO:0005634 | is_active_in inferred from biological aspect of ancestor with PANTHER:PTN000175383 ; proteasome core complex, beta-subunit complex ; GO:0019774 | part_of inferred from biological aspect of ancestor with PANTHER:PTN002613347 ; pro…	threonine-type endopeptidase activity ; GO:0004298 | inferred from electronic annotation with InterPro:IPR001353, InterPro:IPR023333 enables ; peptidase activity ; GO:0008233 | enables inferred from biological aspect of ancestor with PANTHER:PTN000175383	Proteasome beta4 subunit	beta4 ; Proteasome beta4 subunit	Prosbeta4	GC17331 ; PSMB2 ; 17331 ; Prosbeta4 ; Psmb2 ; CG17331 ; Beta-4 ; beta4 ; beta-4 ; Pros beta4	Hsap\PSMB2 ; Hsap\PSMA4 ; Hsap\PSMA3 ; Hsap\PSMB7 ; Hsap\PSMA6 ; Hsap\PSMB1 ; Hsap\PSMA5 ; Hsap\PSMA8 ; Hsap\PSMB10 ; Hsap\PSMB5 ; Hsap\PSMA7 ; Hsap\PSMB8 ; Hsap\PSMB11 ; Hsap\PSMA1 ; Hsap\PSMB3	-	-	-	-	-	-	-	-	-	-	-	-
3.35919	1.31829			-0.295709	-0.456389	-0.718029	0.847671	0.828171	0.808901	0.0955111	-0.379919	-0.730209	043276	DIP1	NS1	NO	XP_029711630	LOC109428340	AALFPA_043276	AAEL012964	unspecified product	FBgn0024807	FBgn0024807	CG17686	RNA processing ; GO:0006396 | involved_in inferred from biological aspect of ancestor with PANTHER:PTN000098822 ; pre-mRNA catabolic process ; GO:1990261 | involved_in inferred from genetic interaction with UniProtKB:Q9VHB0 ; defense response to virus ; GO:0051607 | involved_in inferred from mutant phenotype ; cellular response to virus ; GO:0098586 | involved_in inferred from mutant phenotype	nucleus ; GO:0005634 | located_in inferred from direct assay ; cytoplasm ; GO:0005737 | is_active_in inferred from biological aspect of ancestor with PANTHER:PTN000098822 ; nucleolus ; GO:0005730 | is_active_in inferred from biological aspect of ancestor with PANTHER:PTN000098822 ; cytoplasm ; GO:0005737 | located_in inferred from direct assay	protein binding ; GO:0005515 | enables inferred from physical interaction with Ubx ; double-stranded RNA binding ; GO:0003725 | enables inferred from biological aspect of ancestor with PANTHER:PTN000098822 ; double-stranded RNA binding ; GO:0003725 | enables inferred from direct assay ; double-stranded RNA adenosine deaminase activity ; GO:0003726 | enables inferred from biological aspect of ance…	DISCO Interacting Protein 1	klett ; Ultrabithorax binding protein 1 ; DISCO Interacting Protein 1 ; Disconnected Interacting Protein 1 ; Disconnected-interacting protein 1 ; Disco-interacting protein 1	DIP1	UbxBP1 ; klt ; CG17686 ; dip1a ; clot 2020 ; clot 10495 ; TO67 ; TO34 ; dip1 ; DIP1	Hsap\ADARB1 ; Hsap\ADAD1 ; Hsap\ADAD2 ; Hsap\ADAR ; Hsap\ADARB2	-	-	-	-	-	-	-	-	-	-	-	-
1.43263	1.33515			-1.6363	-0.425412	-0.597392	0.280648	0.196198	0.869478	0.926728	-0.331082	0.717138	076088	sqa	NS1	NO	XP_029709916	LOC109622002	AALFPA_076088	AAEL007632;AAEL018343;AAEL019657	myosin light chain kinase	FBgn0259678 ; FBgn0265045	FBgn0259678	CG42347	protein autophosphorylation ; GO:0046777 | involved_in inferred from mutant phenotype ; protein phosphorylation ; GO:0006468 | involved_in inferred from genetic interaction with Tsc1 ; positive regulation of TOR signaling ; GO:0032008 | involved_in inferred from genetic interaction with Tsc1 ; eye-antennal disc morphogenesis ; GO:0007455 | involved_in inferred from mutant phenotype ; morphogenesi…	-	ATP binding ; GO:0005524 | inferred from electronic annotation with InterPro:IPR000719, InterPro:IPR002290, InterPro:IPR017441 enables ; protein serine/threonine kinase activity ; GO:0004674 | enables inferred from mutant phenotype ; myosin light chain kinase activity ; GO:0004687 | enables inferred from biological aspect of ancestor with PANTHER:PTN002389378 ; protein kinase activity ; GO:000467…	spaghetti-squash activator	MLCK-like ; CG1776 ; CG30004 ; spaghetti-squash activator	sqa	CG1776 ; CG30004 ; sqa ; CG42347 ; FBgn0259678	Hsap\CAMK1G ; Hsap\DCLK1 ; Hsap\CAMK1 ; Hsap\DAPK2 ; Hsap\STK17B ; Hsap\MYLK4 ; Hsap\PSKH2 ; Hsap\CAMK4 ; Hsap\PSKH1 ; Hsap\EFHB ; Hsap\DCLK2 ; Hsap\SPEG ; Hsap\STK17A ; Hsap\TRIO ; Hsap\MYLK2 ; Hsap\MYLK3 ; Hsap\CAPSL ; Hsap\DAPK1 ; Hsap\CAPS2 ; Hsap\DCLK3 ; Hsap\PNCK ; Hsap\STK33 ; Hsap\CAMKV ; Hsap\UHMK1 ; Hsap\DAPK3 ; Hsap\OBSCN ; Hsap\CAMK1D ; Hsap\CAPS ; Hsap\TTN ; Hsap\PHKG1 ; Hsap\PHKG2	-	FBgn0265045	CG44162	negative regulation of hippo signaling ; GO:0035331 | involved_in inferred from mutant phenotype ; protein phosphorylation ; GO:0006468 | involved_in inferred from sequence or structural similarity ; protein phosphorylation ; GO:0006468 | involved_in inferred from mutant phenotype	lateral cell cortex ; GO:0097575 | located_in inferred from direct assay	ATP binding ; GO:0005524 | inferred from electronic annotation with InterPro:IPR000719, InterPro:IPR002290, InterPro:IPR017441 enables ; calmodulin-dependent protein kinase activity ; GO:0004683 | enables inferred from direct assay ; myosin light chain kinase activity ; GO:0004687 | enables inferred from mutant phenotype ; cytoskeletal motor activator activity ; GO:0140660 | enables inferred from…	Stretchin-Mlck	myosin light chain kinase ; Stretchin ; MLC-kinase ; stretchin-MLCK ; Stretchin-Mlck ; Myosin light chain kinase ; A-band-protein-225 ; 225kD protein ; Stretchin-MLCK ; Stretchin-klp ; stretchin-klp ; stretchin-mlck	Strn-Mlck	CG44162 ; Strn-mlck ; Strn-Mlck ; CG18255 ; 143736_at ; A(225) ; CT41348 ; MLCK ; mlck ; Mlc-k ; CG8304 ; MLCK-2 ; MLCK-3 ; MLCK-1 ; Mlck ; BEST:GH22543 ; BcDNA:RH74685 ; strn-mlck ; CG15699 ; Strn-MLCK ; Strn/Mlck	Hsap\NEXN ; Hsap\SPEG ; Hsap\IGFN1 ; Hsap\FNDC3B ; Hsap\EGFLAM ; Hsap\MYOM1 ; Hsap\MYLK ; Hsap\OBSL1 ; Hsap\IGSF22 ; Hsap\OBSCN ; Hsap\TTN ; Hsap\IGLON5 ; Hsap\USH2A ; Hsap\DSCAML1 ; Hsap\OPCML ; Hsap\PAPLN ; Hsap\NEGR1 ; Hsap\KIRREL1 ; Hsap\KIRREL2 ; Hsap\IGSF9 ; Hsap\LRIT1 ; Hsap\SDK2 ; Hsap\DSCAM ; Hsap\NCAM2 ; Hsap\SDK1 ; Hsap\NTM ; Hsap\LSAMP ; Hsap\KIRREL3 ; Hsap\IGSF9B ; Hsap\LRIT3 ; Hsap\…	-
2.541	3.66747			-2.0637	-0.986518	-1.03798	2.22603	3.10501	1.58319	-0.198398	-2.21049	-0.417158	043807	-	NS1	NO	XP_029708615	LOC115253936	AALFPA_043807	AAEL004713	unspecified product	-	-	-	-	-	-	-	-	-	-	-	-	-	-	-	-	-	-	-	-	-	-	-
2.48503	1.48265			-0.841206	-0.551656	-0.111756	1.17963	0.832034	0.931684	-0.552156	-1.00068	0.114094	059778	RER1	NS1	YES	XP_019932051	LOC109622239	AALFPA_059778	AAEL019802	Protein RER1 [Source:UniProtKB/TrEMBL;Acc:Q16T78]	FBgn0039303	FBgn0039303	CG11857	retrograde vesicle-mediated transport, Golgi to endoplasmic reticulum ; GO:0006890 | involved_in inferred from biological aspect of ancestor with PANTHER:PTN000078466 ; protein retention in ER lumen ; GO:0006621 | involved_in inferred from biological aspect of ancestor with PANTHER:PTN000078466	integral component of Golgi membrane ; GO:0030173 | is_active_in inferred from biological aspect of ancestor with PANTHER:PTN000078466	-	-	-	CG11857	CG11857	Hsap\RER1	-	-	-	-	-	-	-	-	-	-	-	-
2.24841	1.31607			-0.525487	-0.830037	-0.00229667	0.819593	0.860153	0.910643	-0.855277	-0.611537	0.234243	042410	Spg7	NS1	YES	XP_019565659	LOC109433658	AALFPA_042410	AAEL013841	paraplegin	FBgn0024992	FBgn0024992	CG2658	protein-containing complex assembly ; GO:0065003 | involved_in inferred from biological aspect of ancestor with PANTHER:PTN000554085 ; mitochondrial protein processing ; GO:0034982 | involved_in inferred from biological aspect of ancestor with PANTHER:PTN000554085	m-AAA complex ; GO:0005745 | part_of inferred from biological aspect of ancestor with PANTHER:PTN000554085 ; mitochondrion ; GO:0005739 | located_in inferred from direct assay ; m-AAA complex ; GO:0005745 | part_of inferred from physical interaction with Afg3l2 ; mitochondrion ; GO:0005739 | located_in inferred from sequence or structural similarity with UniProtKB:Q9UQ90	ATP binding ; GO:0005524 | inferred from electronic annotation with InterPro:IPR000642, InterPro:IPR003959, InterPro:IPR011546 enables ; zinc ion binding ; GO:0008270 | inferred from electronic annotation with InterPro:IPR011546 enables ; ATP-dependent peptidase activity ; GO:0004176 | enables inferred from electronic annotation with InterPro:IPR000642, InterPro:IPR005936, InterPro:IPR011546, Int…	Paraplegin	paraplegin_DROME ; paraplegin ; Paraplegin	Spg7	Dm100G10.aj ; anon-3Ba ; EG:100G10.7 ; CG2658 ; Spg7 ; SPG7	Hsap\LOC101930112 ; Hsap\SPG7 ; Hsap\AFG3L2 ; Hsap\YME1L1 ; Hsap\BCS1L	-	-	-	-	-	-	-	-	-	-	-	-
1.72007	1.38021			-0.63781	-1.31958	-0.42958	0.38969	0.29479	1.06917	-0.11055	-0.00789	0.75176	050265	uex	NS1	YES	XP_019563660	LOC109431857	AALFPA_050265	AAEL014059	ancient conserved domain protein 2 (cyclin m2)	FBgn0262124	FBgn0262124	CG42595	cellular ion homeostasis ; GO:0006873 | involved_in inferred from sequence or structural similarity with SGD:S000005421 ; cellular response to carbon dioxide ; GO:0071244 | involved_in inferred from genetic interaction with UniProtKB:O61722	plasma membrane ; GO:0005886 | located_in inferred from direct assay ; intracellular membrane-bounded organelle ; GO:0043231 | is_active_in inferred from biological aspect of ancestor with PANTHER:PTN002280740 ; plasma membrane ; GO:0005886 | is_active_in inferred from biological aspect of ancestor with PANTHER:PTN000248898	transmembrane transporter activity ; GO:0022857 | enables inferred from biological aspect of ancestor with PANTHER:PTN000248898 ; protein binding ; GO:0005515 | enables inferred from physical interaction with UniProtKB:O61722	unextended	unextended ; CG40084 ; lethal (2) IR3	uex	uex ; CG40084 ; CR41594 ; CG42595 ; l(2)41Ad ; 41Ad ; l(2)EMS34-7 ; EMS45-73 ; l(2R)EMS45-73 ; GroupIII ; l(2R)A' ; IR3 ; l(2Rh)IR3 ; l(2)IR3	Hsap\CNNM4 ; Hsap\CNNM1 ; Hsap\CNNM3 ; Hsap\CNNM2	-	-	-	-	-	-	-	-	-	-	-	-
2.47913	2.66913			-0.606373	-1.08615	-1.54245	1.72634	2.08178	0.964307	-0.632043	-0.768893	-0.136503	046300	Prosalpha2	NS1	YES	XP_019558226	LOC109427110	AALFPA_046300	AAEL006061	26S proteasome alpha 2 subunit	FBgn0086134	FBgn0086134	CG5266	proteasome-mediated ubiquitin-dependent protein catabolic process ; GO:0043161 | involved_in inferred by curator from GO:0005839 ; proteasome-mediated ubiquitin-dependent protein catabolic process ; GO:0043161 | involved_in inferred from mutant phenotype ; proteasomal protein catabolic process ; GO:0010498 | involved_in inferred from biological aspect of ancestor with PANTHER:PTN000174701	proteasome complex ; GO:0000502 | part_of inferred from direct assay ; proteasome core complex ; GO:0005839 | part_of inferred from direct assay ; proteasome core complex, alpha-subunit complex ; GO:0019773 | part_of inferred from sequence or structural similarity with UniProtKB:P40302 ; proteasome core complex ; GO:0005839 | part_of inferred from biological aspect of ancestor with PANTHER:PTN000…	-	Proteasome alpha2 subunit	20s proteasome ; 20S proteasome ; Proteasome subunit alpha-type 2 ; Proteosome ; Su(DTS)-1 ; alpha2 ; Pros25 ; Proteasome 25kD subunit ; Proteasome alpha2 subunit ; alpha2 subunit ; alpha-subunit of 20S proteasome	Prosalpha2	Su(DTS) ; 153303_at ; CG5266 ; dalpha2 ; PROS-Dm25g ; PRC3 ; alpha2_dm ; PROS Dm25 ; Su(DTS)-1 ; Pros25 ; Prosalpha2 ; PSA2_DROME ; Alpha-2 ; alpha2 ; Prot. 25 Kda ; alpha-2 ; pros25 ; 20S-alpha ; Pros alpha2 ; prosalpha2	Hsap\PSMA2 ; Hsap\KIAA2012 ; Hsap\PSMA5 ; Hsap\PSMA1 ; Hsap\PSMA6 ; Hsap\PSMA3 ; Hsap\PSMA4 ; Hsap\PSMA8 ; Hsap\PSMA7	-	-	-	-	-	-	-	-	-	-	-	-
1.32173	1.66861			-1.57006	-0.92949	0.36552	1.07331	0.64319	1.15528	0.24183	-1.85444	0.87486	067543	ND-24	NS1	YES	XP_019557638	LOC109426551	AALFPA_067543	AAEL005508	NADH-ubiquinone oxidoreductase 24 kda subunit	FBgn0030853	FBgn0030853	CG5703	mitochondrial electron transport, NADH to ubiquinone ; GO:0006120 | involved_in inferred from sequence or structural similarity with UniProtKB:P19404 ; mitochondrial electron transport, NADH to ubiquinone ; GO:0006120 | involved_in inferred from biological aspect of ancestor with PANTHER:PTN000042666	mitochondrion ; GO:0005739 | located_in inferred from high throughput direct assay ; mitochondrial respiratory chain complex I ; GO:0005747 | part_of inferred from biological aspect of ancestor with PANTHER:PTN000042666 ; mitochondrial respiratory chain complex I ; GO:0005747 | part_of inferred from sequence or structural similarity with UniProtKB:P19404	NADH dehydrogenase (ubiquinone) activity ; GO:0008137 | contributes_to inferred from sequence or structural similarity with UniProtKB:P19404	NADH dehydrogenase (ubiquinone) 24 kDa subunit	NADH ubiquinone oxidoreductase 24 kDa ; COMPLEX I: 24 kDa subunit ; NADH:ubiquinone oxidoreductase 24 kDa subunit ; NADH-ubiquinone oxidoreductase 24 kDa subunit ; NADH dehydrogenase (ubiquinone) 24 kDa subunit ; NADH dehydrogenase ubiquinone flavoprotein 2	ND-24	CG5703 ; BEST:LP01573 ; CG 5703 ; NUHM ; ND-24 ; Ndufv2 ; dNDUFV2A	Hsap\NDUFV2	-	-	-	-	-	-	-	-	-	-	-	-
2.219	2.07954			-0.847899	-0.725479	-1.24052	1.22244	1.71962	0.482651	-0.785429	-0.126969	0.301581	072512	Prosalpha1	NS1	YES	XP_019556182	LOC109425384	AALFPA_072512	AAEL009898	26S proteasome alpha 1 subunit	FBgn0263121	FBgn0263121	CG18495	proteasome-mediated ubiquitin-dependent protein catabolic process ; GO:0043161 | involved_in inferred from mutant phenotype ; proteasome-mediated ubiquitin-dependent protein catabolic process ; GO:0043161 | involved_in inferred by curator from GO:0005839 ; proteasomal protein catabolic process ; GO:0010498 | involved_in inferred from biological aspect of ancestor with PANTHER:PTN000174701	proteasome core complex ; GO:0005839 | part_of inferred from direct assay ; proteasome core complex ; GO:0005839 | part_of inferred from biological aspect of ancestor with PANTHER:PTN000174701 ; proteasome complex ; GO:0000502 | part_of inferred from direct assay ; nucleus ; GO:0005634 | is_active_in inferred from biological aspect of ancestor with PANTHER:PTN000174852 ; proteasome core complex, …	-	Proteasome alpha1 subunit	Proteasome alpha6 subunit ; alpha1 ; 20s proteasome ; 20S proteasome ; 20S proteasome subunit alpha1 ; Proteasome alpha1 subunit ; lethal (2) SH2342 ; alpha-subunit of 20S proteasome ; proteasome alpha6	Prosalpha1	CG18495 ; Prosalpha6 ; Prosalpha1 ; 18495 ; PSA6_DROME ; prosalpha1 ; l(2)SH2342 ; l(2)SH2 2342 ; Alpha-1 ; alpha1 ; prosalpha6 ; alpha-1 ; Pros alpha1	Hsap\PSMA6 ; Hsap\PSMA4 ; Hsap\PSMA3 ; Hsap\PSMB7 ; Hsap\PSMB1 ; Hsap\PSMA5 ; Hsap\PSMA8 ; Hsap\PSMB10 ; Hsap\PSMB5 ; Hsap\PSMA7 ; Hsap\PSMB2 ; Hsap\PSMB8 ; Hsap\PSMB11 ; Hsap\PSMA1 ; Hsap\PSMB3 ; Hsap\PSMA2	-	-	-	-	-	-	-	-	-	-	-	-
2.95127	4.17207			-1.9311	-1.86396	-1.35897	2.70988	3.10077	1.55154	-1.37262	-0.0496144	-0.785894	045688	Prosbeta3	NS1	YES	XP_019554634	LOC109424033	AALFPA_045688	AAEL006174	proteasome subunit beta type	FBgn0026380	FBgn0026380	CG11981	proteasome-mediated ubiquitin-dependent protein catabolic process ; GO:0043161 | involved_in inferred by curator from GO:0005839 ; proteasomal protein catabolic process ; GO:0010498 | involved_in inferred from biological aspect of ancestor with PANTHER:PTN000174701 ; proteasome-mediated ubiquitin-dependent protein catabolic process ; GO:0043161 | involved_in inferred from mutant phenotype	proteasome core complex ; GO:0005839 | part_of inferred from biological aspect of ancestor with PANTHER:PTN000174701 ; proteasome core complex, beta-subunit complex ; GO:0019774 | part_of inferred from biological aspect of ancestor with PANTHER:PTN002613347 ; proteasome core complex ; GO:0005839 | part_of inferred from direct assay ; proteasome complex ; GO:0000502 | part_of inferred from direct …	threonine-type endopeptidase activity ; GO:0004298 | inferred from electronic annotation with InterPro:IPR001353, InterPro:IPR023333 enables	Proteasome beta3 subunit	20s proteasome ; 20S proteasome ; 20S proteasome beta3 subunit ; beta3 ; Prosbeta3 ; Proteasome beta3 subunit	Prosbeta3	Prosbeta3 ; CG11981 ; 11981 ; Beta-3 ; beta3 ; Pros beta3 ; beta-3	Hsap\PSMB3 ; Hsap\PSMA4 ; Hsap\PSMA3 ; Hsap\PSMB7 ; Hsap\PSMA6 ; Hsap\PSMB1 ; Hsap\PSMA5 ; Hsap\PSMA8 ; Hsap\PSMB10 ; Hsap\PSMB5 ; Hsap\PSMA7 ; Hsap\PSMB2 ; Hsap\PSMB8 ; Hsap\PSMB11 ; Hsap\PSMA1	-	-	-	-	-	-	-	-	-	-	-	-
2.13943	3.82046			-1.34084	-1.4836	-3.20964	1.99513	2.49844	0.933742	-0.951368	0.968282	0.589842	071570	Prosbeta6	NS1	YES	XP_019554459	LOC109423871	AALFPA_071570	AAEL008770	proteasome subunit beta type	FBgn0002284	FBgn0002284	CG4097	proteasome-mediated ubiquitin-dependent protein catabolic process ; GO:0043161 | involved_in inferred by curator from GO:0005839 ; proteasomal protein catabolic process ; GO:0010498 | involved_in inferred from biological aspect of ancestor with PANTHER:PTN000174701 ; proteasome-mediated ubiquitin-dependent protein catabolic process ; GO:0043161 | involved_in inferred from mutant phenotype	proteasome complex ; GO:0000502 | part_of inferred from direct assay ; nucleus ; GO:0005634 | is_active_in inferred from biological aspect of ancestor with PANTHER:PTN000175315 ; proteasome core complex ; GO:0005839 | part_of inferred from direct assay ; proteasome core complex ; GO:0005839 | part_of inferred from biological aspect of ancestor with PANTHER:PTN000174701 ; proteasome core complex, …	threonine-type endopeptidase activity ; GO:0004298 | inferred from electronic annotation with InterPro:IPR001353, InterPro:IPR023333 enables ; peptidase activity ; GO:0008233 | enables inferred from biological aspect of ancestor with PANTHER:PTN000175315	Proteasome beta6 subunit	Proteasome subunit 20S ; 20S proteasome ; beta6 proteosome subunit ; beta6 ; Proteasome 26kD subunit ; Proteasome beta6 subunit ; proteasome beta6	Prosbeta6	pros26 ; DTS5 ; l(3)73Ai ; Pros26-DTS ; beta6_dm ; DTS-5 ; l(3)DTS-5 ; l(3)DTS5 ; CG4097 ; pros26beta6 ; pros26B ; beta6 ; Pros26 ; b6 ; PSMB1 ; Prosbeta6 ; PSB1_DROME ; Beta-6 ; beta-6 ; prosbeta6	Hsap\PSMB1 ; Hsap\PSMA4 ; Hsap\PSMA3 ; Hsap\PSMB7 ; Hsap\PSMA6 ; Hsap\PSMA5 ; Hsap\PSMA8 ; Hsap\PSMB10 ; Hsap\PSMB5 ; Hsap\PSMA7 ; Hsap\PSMB2 ; Hsap\PSMB8 ; Hsap\PSMB11 ; Hsap\PSMA1 ; Hsap\PSMB3	-	-	-	-	-	-	-	-	-	-	-	-
1.953	1.34584			-0.717266	-0.946746	0.0252644	0.828194	0.666214	0.904354	-0.354786	-0.486606	0.0813744	053476	OstΔ	NS1	YES	XP_019553798	LOC109423323	AALFPA_053476	AAEL023188	unspecified product	FBgn0034277	FBgn0034277	CG6370	protein N-linked glycosylation ; GO:0006487 | involved_in inferred from biological aspect of ancestor with PANTHER:PTN000291016 ; encapsulation of foreign target ; GO:0035010 | involved_in inferred from mutant phenotype	integral component of membrane ; GO:0016021 | inferred from electronic annotation with InterPro:IPR008814 located_in ; endomembrane system ; GO:0012505 | located_in inferred from high throughput direct assay ; oligosaccharyltransferase complex ; GO:0008250 | part_of inferred from biological aspect of ancestor with PANTHER:PTN000291016	-	Oligosaccharide transferase Delta subunit	Oligosaccharide transferase Delta subunit ; oligosaccharide transferase	OstDelta	OstDelta ; CG6370 ; OST	Hsap\RPN2	-	-	-	-	-	-	-	-	-	-	-	-
2.06429	2.36437			-0.548926	-1.30549	-1.4758	1.31371	1.9179	0.531284	-0.499916	0.0469644	8977	064455	Prosalpha4	NS1	YES	XP_019553471	LOC109423012	AALFPA_064455	AAEL005830	26S proteasome alpha 4 subunit	FBgn0004066	FBgn0004066	CG3422	ubiquitin-dependent protein catabolic process ; GO:0006511 | involved_in inferred from electronic annotation with InterPro:IPR000426 ; proteasomal protein catabolic process ; GO:0010498 | involved_in inferred from biological aspect of ancestor with PANTHER:PTN000174701 ; proteasome-mediated ubiquitin-dependent protein catabolic process ; GO:0043161 | involved_in inferred by curator from GO:0005839	proteasome core complex ; GO:0005839 | part_of inferred from biological aspect of ancestor with PANTHER:PTN000174701 ; proteasome complex ; GO:0000502 | part_of inferred from direct assay ; nucleus ; GO:0005634 | is_active_in inferred from biological aspect of ancestor with PANTHER:PTN000175000 ; proteasome core complex, alpha-subunit complex ; GO:0019773 | part_of inferred from sequence or struc…	-	Proteasome alpha4 subunit	20s proteasome ; 20S proteasome ; alpha4 ; Proteasome 28kD subunit 1 ; Proteasome alpha4 subunit ; alpha-subunit of 20S proteasome	Prosalpha4	alpha4 ; a4 ; pros28.1 ; PROS-Dm28.1 ; PROSA-28.1 ; alpha4_dm ; Pros28 ; PROS-28.1 ; Pros-Dm28.1 ; CG3422 ; 28.1Pros ; 3422 ; Prosalpha4 ; PSA4_DROME ; Alpha-4 ; Pros28.1 ; alpha-4	Hsap\PSMA4 ; Hsap\PSMA3 ; Hsap\PSMB7 ; Hsap\PSMA6 ; Hsap\PSMB1 ; Hsap\PSMA5 ; Hsap\PSMA8 ; Hsap\PSMB10 ; Hsap\PSMB5 ; Hsap\PSMA7 ; Hsap\PSMB2 ; Hsap\PSMB8 ; Hsap\PSMB11 ; Hsap\PSMA1 ; Hsap\PSMB3 ; Hsap\PSMA2	-	-	-	-	-	-	-	-	-	-	-	-
1.6602	1.32509			-0.771807	-1.22322	-0.304437	0.129783	0.555063	0.990953	-0.310687	0.289803	0.644543	058804	PEK	NS1	YES	XP_019548057	LOC109418329	AALFPA_058804	AAEL021771	unspecified product	FBgn0037327	FBgn0037327	CG2087	PERK-mediated unfolded protein response ; GO:0036499 | involved_in inferred from genetic interaction with Dad1 ; regulation of G2/M transition of mitotic cell cycle ; GO:0010389 | involved_in inferred from mutant phenotype ; positive regulation of autophagy ; GO:0010508 | involved_in inferred from mutant phenotype ; positive regulation of JNK cascade ; GO:0046330 | involved_in inferred from mutan…	cytosol ; GO:0005829 | is_active_in inferred from biological aspect of ancestor with PANTHER:PTN000867953	ATP binding ; GO:0005524 | inferred from electronic annotation with InterPro:IPR000719, InterPro:IPR002290, InterPro:IPR017441 enables ; elongation factor-2 kinase activity ; GO:0004686 | enables inferred from direct assay ; eukaryotic translation initiation factor 2alpha kinase activity ; GO:0004694 | enables inferred from biological aspect of ancestor with PANTHER:PTN000867953 ; protein kinase …	pancreatic eIF-2alpha kinase	PEK ; pancreatic eIF-2alpha kinase ; pancreatic eIF2alpha kinase ; PERK ; protein kinase RNA-like endoplasmic reticulum kinase	PEK	CG2087 ; DPERK ; DmPEK ; Perk ; PERK ; PEK ; perk ; pERK ; DpERK ; dPERK ; pek ; Pek ; dPerk ; PEK1 ; dpERK	Hsap\EIF2AK2 ; Hsap\EIF2AK3 ; Hsap\EIF2AK1 ; Hsap\EIF2AK4	-	-	-	-	-	-	-	-	-	-	-	-
1.75578	1.35808			-0.28878	-0.63843	-0.17036	1.46373	1.12781	0.38513	-1.44409	0.04291	-0.47792	075642	CG11050	NS1	NO	XP_019543768	LOC109414417	AALFPA_075642	AAEL011081	unspecified product	FBgn0031836	FBgn0031836	CG11050	-	-	5'-deoxynucleotidase activity ; GO:0002953 | enables inferred from biological aspect of ancestor with PANTHER:PTN000217841	-	-	CG11050	BcDNA:LD22339 ; CG11050	Hsap\HDDC2	-	-	-	-	-	-	-	-	-	-	-	-
2.52297	1.40192			-0.13946	-0.50334	-0.53468	1.23256	1.13611	0.65959	-0.52357	-1.09197	-0.23524	043252	gce	NS1	NO	XP_019543232	LOC109413956	AALFPA_043252	AAEL025915	unspecified product	FBgn0261703	FBgn0261703	CG42739	positive regulation of transcription, DNA-templated ; GO:0045893 | involved_in inferred from direct assay ; juvenile hormone mediated signaling pathway ; GO:0035626 | involved_in inferred from mutant phenotype ; regulation of transcription, DNA-templated ; GO:0006355 | involved_in inferred from sequence or structural similarity with Met ; positive regulation of transcription by RNA polymerase II …	transcription regulator complex ; GO:0005667 | inferred from electronic annotation with InterPro:IPR001067 part_of ; cytoplasm ; GO:0005737 | inferred from electronic annotation with InterPro:IPR001067 located_in ; nucleus ; GO:0005634 | is_active_in inferred from biological aspect of ancestor with PANTHER:PTN000548496 ; aryl hydrocarbon receptor complex ; GO:0034751 | part_of inferred from biolo…	bHLH transcription factor binding ; GO:0043425 | enables inferred from physical interaction with tai ; DNA-binding transcription activator activity ; GO:0001216 | enables inferred from direct assay ; nuclear receptor activity ; GO:0004879 | enables inferred from mutant phenotype ; DNA-binding transcription factor activity ; GO:0003700 | enables inferred from sequence or structural similarity with…	germ cell-expressed bHLH-PAS	germ cell-expressed bHLH-PAS ; germ-cell expressed ; Germ-cell expressed bHLH-PAS ; germ cell expressed ; Germ cell-expressed ; germ cell-expressed	gce	gce ; CG42739 ; CG6211 ; Dmgce ; CG15032 ; GCE ; Gce/Met2 ; Gce	Hsap\NPAS2 ; Hsap\ARNTL ; Hsap\ARNTL2 ; Hsap\CLOCK ; Hsap\MIR5572 ; Hsap\ARNT ; Hsap\PASD1 ; Hsap\ARNT2 ; Hsap\NCOA3 ; Hsap\NCOA1 ; Hsap\NCOA2	-	-	-	-	-	-	-	-	-	-	-	-
2.58475	2.53011			-1.18191	-1.97043	-0.964759	0.906541	0.963681	1.60299	1.32786	-2.17745	1.49347	042467	ND-20	NS1	YES	XP_019534269	LOC109405654	AALFPA_042467	AAEL008072	NADH-plastoquinone oxidoreductase [Source:UniProtKB/TrEMBL;Acc:A0A1S4FIE9]	FBgn0030718	FBgn0030718	CG9172	mitochondrial respiratory chain complex I assembly ; GO:0032981 | involved_in inferred from sequence or structural similarity with UniProtKB:O75251 ; determination of adult lifespan ; GO:0008340 | involved_in inferred from mutant phenotype ; electron transport coupled proton transport ; GO:0015990 | involved_in inferred from biological aspect of ancestor with PANTHER:PTN000242188 ; regulation of …	mitochondrial respiratory chain complex I ; GO:0005747 | part_of inferred from sequence or structural similarity with UniProtKB:O75251 ; mitochondrial respiratory chain complex I ; GO:0005747 | part_of inferred from biological aspect of ancestor with PANTHER:PTN000242190	4 iron, 4 sulfur cluster binding ; GO:0051539 | inferred from electronic annotation with InterPro:IPR006138 enables ; quinone binding ; GO:0048038 | inferred from electronic annotation with InterPro:IPR006138 enables ; NADH dehydrogenase activity ; GO:0003954 | contributes_to inferred from sequence or structural similarity with UniProtKB:O75251 ; NADH dehydrogenase (ubiquinone) activity ; GO:0008…	NADH dehydrogenase (ubiquinone) 20 kDa subunit	NADH ubiquinone oxidoreductase 20 kDa ; NADH:ubiquinone oxidoreductase 20 kDa subunit ; NADH-UBIQUINONE OXIDOREDUCTASE 20 KDA SUBUNIT ; FBpp0073949 ; NADH dehydrogenase (ubiquinone) 20 kDa subunit	ND-20	CG9172 ; 20 kDa ; NUKM ; ND-20 ; Dmel_CG9172 ; PSST ; dNDUFS7 ; dNDUFS7A ; ND20	Hsap\NDUFS7	-	-	-	-	-	-	-	-	-	-	-	-
1.85394	1.3832			-0.475059	-0.978529	-0.0993589	0.927211	0.471171	1.19826	-0.734149	-0.623139	0.313591	046365	l(2)37Cc	NS1	YES	XP_019533299	LOC109404804	AALFPA_046365	AAEL009345	prohibitin	FBgn0002031	FBgn0002031	CG10691	mitochondrion organization ; GO:0007005 | involved_in inferred from biological aspect of ancestor with PANTHER:PTN000576537 ; cellular response to hypoxia ; GO:0071456 | involved_in inferred from mutant phenotype	membrane ; GO:0016020 | inferred from electronic annotation with InterPro:IPR000163 located_in ; mitochondrion ; GO:0005739 | is_active_in inferred from biological aspect of ancestor with PANTHER:PTN000576537 ; mitochondrion ; GO:0005739 | located_in inferred from high throughput direct assay	-	lethal (2) 37Cc	transcription unit No. 4 ; lethal (2) 37Cc	l(2)37Cc	CG10691 ; l(2)37Cc ; Cc ; l(2)Cc ; fs(2)HH32 ; l (2) 37Cc	Hsap\PHB ; Hsap\STOM ; Hsap\STOML2 ; Hsap\NPHS2 ; Hsap\STOML3 ; Hsap\PHB2 ; Hsap\STOML1	-	-	-	-	-	-	-	-	-	-	-	-
1.78132	1.82331			-0.560358	-1.50245	0.0179122	1.36974	0.956632	1.09867	-0.484888	-0.835838	-0.0594278	080054	CG7546	NS1	NO	XP_019531550	LOC109403226	AALFPA_080054	AAEL020878	unspecified product	FBgn0035793	FBgn0035793	CG7546	negative regulation of apoptotic process ; GO:0043066 | involved_in inferred from sequence or structural similarity with MGI:MGI:1919439 ; ubiquitin-dependent ERAD pathway ; GO:0030433 | involved_in inferred from biological aspect of ancestor with PANTHER:PTN000390583	BAT3 complex ; GO:0071818 | part_of inferred from biological aspect of ancestor with PANTHER:PTN000390583 ; cytosol ; GO:0005829 | located_in inferred from sequence or structural similarity with MGI:MGI:1919439	enzyme binding ; GO:0019899 | enables inferred from physical interaction with UniProtKB:Q9VHI7 ; polyubiquitin modification-dependent protein binding ; GO:0031593 | enables inferred from sequence or structural similarity with MGI:MGI:1919439 ; polyubiquitin modification-dependent protein binding ; GO:0031593 | enables inferred from biological aspect of ancestor with PANTHER:PTN000390583 ; misfold…	-	-	CG7546	clone 2.45 ; anon-EST:Liang-2.45 ; CG7546	Hsap\BAG6	-	-	-	-	-	-	-	-	-	-	-	-
2.13157	1.46089			-0.302062	-0.621522	-1.17979	0.977558	0.505418	0.796318	0.899618	-1.4971	0.421568	070740	-	NS1	NO	XP_019529774	LOC109401655	AALFPA_070740	AAEL000752	BSD domain-containing protein [Source:UniProtKB/TrEMBL;Acc:A0A1S4EWS1]	-	-	-	-	-	-	-	-	-	-	-	-	-	-	-	-	-	-	-	-	-	-	-
2.96429	1.32169			-0.260831	-0.345511	0.0434389	0.928849	1.21738	1.25594	-3.43179	-0.311591	0.904119	074034	SCaMC	NS1	YES	XP_019527268	LOC109399286	AALFPA_074034	AAEL004589	small calcium-binding mitochondrial carrier, putative	FBgn0052103	FBgn0052103	CG32103	transmembrane transport ; GO:0055085 | inferred from electronic annotation with InterPro:IPR002067 involved_in	mitochondrial inner membrane ; GO:0005743 | inferred from electronic annotation with InterPro:IPR002167 located_in	calcium ion binding ; GO:0005509 | inferred from electronic annotation with InterPro:IPR002048 enables ; ATP transmembrane transporter activity ; GO:0005347 | enables inferred from biological aspect of ancestor with PANTHER:PTN000641656	Short Calcium-binding Mitochondrial Carrier	Short Calcium-binding Mitochondrial Carrier	SCaMC	CG32103 ; CG4392 ; CG18022 ; SCaMC	Hsap\SLC25A23 ; Hsap\SLC25A41 ; Hsap\SLC25A25 ; Hsap\SLC25A24 ; Hsap\AKT2 ; Hsap\SLC25A16 ; Hsap\SLC25A42 ; Hsap\CALN1	-	-	-	-	-	-	-	-	-	-	-	-
1.37543	2.2811			-1.37772	-1.938	0.493798	1.72806	0.893668	1.39964	-0.394472	-1.22216	0.417198	055496	CG10425	NS1	NO	XP_019526683	LOC109398749	AALFPA_055496	AAEL001048	short-chain dehydrogenase	FBgn0039304	FBgn0039304	CG10425	3-keto-sphinganine metabolic process ; GO:0006666 | involved_in inferred from biological aspect of ancestor with PANTHER:PTN000673031 ; sphingolipid biosynthetic process ; GO:0030148 | involved_in inferred from biological aspect of ancestor with PANTHER:PTN000673031	endoplasmic reticulum membrane ; GO:0005789 | is_active_in inferred from biological aspect of ancestor with PANTHER:PTN000673031	3-dehydrosphinganine reductase activity ; GO:0047560 | enables inferred from biological aspect of ancestor with PANTHER:PTN000673031 ; 3-dehydrosphinganine reductase activity ; GO:0047560 | enables inferred from sequence or structural similarity with UniProtKB:Q06136	-	-	CG10425	CG10425	Hsap\KDSR ; Hsap\PIGF	-	-	-	-	-	-	-	-	-	-	-	-
2.86189	3.05623			-1.30741	-1.21044	-1.2949	1.46321	2.5513	1.34142	-1.19672	0.6846	-1.03106	-	NS4B	NS1	NO	-	-	-	-	-	-	-	-	-	-	-	-	-	-	-	-	-	-	-	-	-	-	-	-	-	-	-	-
