# Supplementary material for: Arbovirus-vector protein interactomics identifies Loquacious as a co-factor for dengue virus replication in Aedes mosquitoes
Source: PLoS Pathog. 2022 Sep 8;18(9):e1010329. doi: 10.1371/journal.ppat.1010329 (PMC9488832; doi:10.1371/journal.ppat.1010329)
Supplement: S2 Table — Complete GO term analysis of Fig 2A, including GO terms for biological process (BP), cellular component (CC) and molecular function (MF). (XLSX) [file ppat.1010329.s008.xlsx]

## Sheet: NS1
NS1-BP
Category	Term	Count	%	PValue	Genes	List Total	Pop Hits	Pop Total	Fold Enrichment	Bonferroni	Benjamini	FDR
GOTERM_BP_DIRECT	[GO:0018279] protein N-linked glycosylation via asparagine	3	5.45455	0.000803054	FBGN0031149, FBGN0014075, FBGN0014868	54	9	10996	67.8765	0.124147	0.044168	0.044168
GOTERM_BP_DIRECT	[GO:0043161] proteasome-mediated ub-dependent protein catabolic process	11	20	9.39161e-12	FBGN0023174, FBGN0010590, FBGN0086134, FBGN0263121, FBGN0016697, FBGN0261394, FBGN0004066, FBGN0002284, FBGN0032596, FBGN0026380, FBGN0250843	54	88	10996	25.4537	1.54961e+07	1.54962e+07	1.54962e+07
GOTERM_BP_DIRECT	[GO:0006974] cellular response to DNA damage stimulus	6	10.9091	0.000143857	FBGN0023174, FBGN0010590, FBGN0263121, FBGN0004066, FBGN0032596, FBGN0026380	54	105	10996	11.636	0.0234585	0.0118682	0.0118682
GOTERM_BP_DIRECT	[GO:0006511] ubiquitin-dependent protein catabolic process	3	5.45455	0.0458557	FBGN0261394, FBGN0004066, FBGN0250843	54	71	10996	8.60407	0.999567	1	1
GOTERM_BP_DIRECT	[GO:0006470] protein dephosphorylation	3	5.45455	0.082276	FBGN0035143, FBGN0267487, FBGN0023177	54	99	10996	6.17059	0.999999	1	1
GOTERM_BP_DIRECT	[GO:0010906] regulation of glucose metabolic process	4	7.27273	0.0534831	FBGN0020306, FBGN0261703, FBGN0263121, FBGN0259678	54	177	10996	4.6018	0.999885	1	1
GOTERM_BP_DIRECT	[GO:0019233] sensory perception of pain	7	12.7273	0.0682727	FBGN0030853, FBGN0020306, FBGN0025741, FBGN0039303, FBGN0002031, FBGN0030718, FBGN0014868	54	602	10996	2.36779	0.999991	1	1
NS1-CC
Category	Term	Count	%	PValue	Genes	List Total	Pop Hits	Pop Total	Fold Enrichment	Bonferroni	Benjamini	FDR
GOTERM_CC_DIRECT	[GO:0005737] cytoplasm	25	45.4545	2.25946e-08	FBGN0261703, FBGN0024807, FBGN0086134, FBGN0019890, FBGN0023174, FBGN0263121, FBGN0267487, FBGN0002031, FBGN0023177, FBGN0032596, FBGN0026380, FBGN0038659, FBGN0032515, FBGN0010590, FBGN0015245, FBGN0016697, FBGN0014075, FBGN0000147, FBGN0032208, FBGN0261394, FBGN0004066, FBGN0002284, FBGN0003071, FBGN0250843, FBGN0033757	49	1553	10026	3.29382	1.12973e+10	2.82432e+09	2.54189e+08
GOTERM_CC_DIRECT	[GO:0005634] nucleus	17	30.9091	0.00895477	FBGN0261703, FBGN0010590, FBGN0024807, FBGN0020306, FBGN0086134, FBGN0016697, FBGN0032208, FBGN0023174, FBGN0263121, FBGN0267487, FBGN0261394, FBGN0004066, FBGN0023177, FBGN0002284, FBGN0032596, FBGN0026380, FBGN0250843	49	1832	10026	1.89869	0.362216	0.0639626	0.0575664
GOTERM_CC_DIRECT	[GO:0000502] proteasome complex	11	20	3.92821e-15	FBGN0023174, FBGN0010590, FBGN0086134, FBGN0263121, FBGN0016697, FBGN0261394, FBGN0004066, FBGN0002284, FBGN0032596, FBGN0026380, FBGN0250843	49	43	10026	52.3427	194.289	98.2053	8.83848
GOTERM_CC_DIRECT	[GO:0005839] proteasome core complex	10	18.1818	1.40592e-17	FBGN0023174, FBGN0010590, FBGN0086134, FBGN0263121, FBGN0016697, FBGN0261394, FBGN0004066, FBGN0002284, FBGN0032596, FBGN0026380	49	17	10026	120.36	0.702961	0.702961	0.632665
GOTERM_CC_DIRECT	[GO:0019773] proteasome core complex, alpha-subunit complex	6	10.9091	1.56817e-09	FBGN0086134, FBGN0263121, FBGN0016697, FBGN0261394, FBGN0004066, FBGN0250843	49	12	10026	102.306	7.84084e+07	2.61361e+08	2.35225e+08
GOTERM_CC_DIRECT	[GO:0012505] endomembrane system	6	10.9091	0.0029143	FBGN0031149, FBGN0267487, FBGN0014075, FBGN0034277, FBGN0014868, FBGN0032015	49	206	10026	5.95958	0.13578	0.0242858	0.0218572
GOTERM_CC_DIRECT	[GO:0005875] microtubule associated complex	5	9.09091	0.0546627	FBGN0015245, FBGN0261394, FBGN0004066, FBGN0002031, FBGN0250843	49	300	10026	3.4102	0.939836	0.303682	0.273313
GOTERM_CC_DIRECT	[GO:0019774] proteasome core complex, beta-subunit complex	3	5.45455	0.000617031	FBGN0023174, FBGN0010590, FBGN0026380	49	8	10026	76.7296	0.0303897	0.00617031	0.00555328
NS1-MF
Category	Term	Count	%	PValue	Genes	List Total	Pop Hits	Pop Total	Fold Enrichment	Bonferroni	Benjamini	FDR
GOTERM_MF_DIRECT	[GO:0004298] threonine-type endopeptidase activity	11	20	1.93439e-17	FBGN0023174, FBGN0010590, FBGN0086134, FBGN0263121, FBGN0016697, FBGN0261394, FBGN0004066, FBGN0002284, FBGN0032596, FBGN0026380, FBGN0250843	46	27	9284	82.2254	14.3145	14.3145	14.3145
GOTERM_MF_DIRECT	[GO:0004175] endopeptidase activity	11	20	3.18743e-15	FBGN0023174, FBGN0010590, FBGN0086134, FBGN0263121, FBGN0016697, FBGN0261394, FBGN0004066, FBGN0002284, FBGN0032596, FBGN0026380, FBGN0250843	46	42	9284	52.8592	238.254	1179.35	1179.35
GOTERM_MF_DIRECT	[GO:0046872] metal ion binding	7	12.7273	0.0949889	FBGN0032208, FBGN0030853, FBGN0035143, FBGN0023177, FBGN0030718, FBGN0003071, FBGN0031975	46	656	9284	2.15363	0.99938	1	1

## Sheet: NS5
NS5-BP
Category	Term	Count	%	PValue	Genes	List Total	Pop Hits	Pop Total	Fold Enrichment	Bonferroni	Benjamini	FDR
GOTERM_BP_DIRECT	[GO:0022618] ribonucleoprotein complex assembly	3	7.31707	0.000128141	FBGN0036641, FBGN0036850, FBGN0011802	41	5	10996	160.917	0.0243045	0.0246032	0.0246032
GOTERM_BP_DIRECT	[GO:0000387] spliceosomal snRNP assembly	3	7.31707	0.00114216	FBGN0036641, FBGN0036850, FBGN0011802	41	14	10996	57.4704	0.197016	0.109648	0.109648
GOTERM_BP_DIRECT	[GO:0007017] microtubule-based process	3	7.31707	0.0136225	FBGN0034282, FBGN0023177, FBGN0000147	41	49	10996	16.4201	0.928173	0.653878	0.653878
GOTERM_BP_DIRECT	[GO:0043161] proteasome-mediated ubiquitin-dependent protein catabolic process	4	9.7561	0.00395149	FBGN0010590, FBGN0016697, FBGN0002284, FBGN0260962	41	88	10996	12.1907	0.532422	0.252895	0.252895
GOTERM_BP_DIRECT	[GO:0006470] protein dephosphorylation	3	7.31707	0.0501654	FBGN0035143, FBGN0033021, FBGN0023177	41	99	10996	8.12712	0.999949	1	1
NS5-CC
Category	Term	Count	%	PValue	Genes	List Total	Pop Hits	Pop Total	Fold Enrichment	Bonferroni	Benjamini	FDR
GOTERM_CC_DIRECT	[GO:0005737] cytoplasm	18	43.9024	1.51925e-06	FBGN0010590, FBGN0015245, FBGN0034282, FBGN0016697, FBGN0033021, FBGN0016685, FBGN0036641, FBGN0019890, FBGN0000147, FBGN0260962, FBGN0024889, FBGN0002431, FBGN0023177, FBGN0002284, FBGN0038659, FBGN0003071, FBGN0011802, FBGN0033757	34	1553	10026	3.41783	1.06342e+12	1.06348e+12	1.03309e+12
GOTERM_CC_DIRECT	[GO:0005634] nucleus	14	34.1463	0.00363442	FBGN0010590, FBGN0034282, FBGN0020306, FBGN0016697, FBGN0016685, FBGN0034641, FBGN0036641, FBGN0086613, FBGN0260962, FBGN0024889, FBGN0020887, FBGN0002431, FBGN0023177, FBGN0002284	34	1832	10026	2.25347	0.224985	0.0508819	0.0494281
GOTERM_CC_DIRECT	[GO:0032797] SMN complex	3	7.31707	0.000104415	FBGN0036641, FBGN0036850, FBGN0011802	34	5	10026	176.929	0.00728279	0.00365453	0.00355011
GOTERM_CC_DIRECT	[GO:0071254] cytoplasmic U snRNP body	3	7.31707	0.000290559	FBGN0036641, FBGN0036850, FBGN0011802	34	8	10026	110.581	0.0201366	0.00677971	0.00658601
GOTERM_CC_DIRECT	[GO:0005839] proteasome core complex	3	7.31707	0.00138536	FBGN0010590, FBGN0016697, FBGN0002284	34	17	10026	52.0381	0.0924826	0.0242438	0.0235512
GOTERM_CC_DIRECT	[GO:0000502] proteasome complex	3	7.31707	0.00872022	FBGN0010590, FBGN0016697, FBGN0002284	34	43	10026	20.5732	0.458327	0.0763019	0.0741219
GOTERM_CC_DIRECT	[GO:0005654] nucleoplasm	3	7.31707	0.0878708	FBGN0034282, FBGN0016685, FBGN0024889	34	151	10026	5.85859	0.998401	0.68344	0.663913
NS5-MF
Category	Term	Count	%	PValue	Genes	List Total	Pop Hits	Pop Total	Fold Enrichment	Bonferroni	Benjamini	FDR
GOTERM_MF_DIRECT	[GO:0046872] metal ion binding	8	19.5122	0.00721408	FBGN0030853, FBGN0035143, FBGN0033021, FBGN0023177, FBGN0030718, FBGN0003071, FBGN0031975, FBGN0020887	34	656	9284	3.32999	0.393212	0.190202	0.184689
GOTERM_MF_DIRECT	[GO:0005524] ATP binding	8	19.5122	0.0146699	FBGN0020306, FBGN0015245, FBGN0086613, FBGN0003071, FBGN0037327, FBGN0000147, FBGN0011802, FBGN0259678	34	751	9284	2.90875	0.639304	0.202445	0.196577
GOTERM_MF_DIRECT	[GO:0004298] threonine-type endopeptidase activity	3	7.31707	0.00406822	FBGN0010590, FBGN0016697, FBGN0002284	34	27	9284	30.3399	0.245183	0.190202	0.184689
GOTERM_MF_DIRECT	[GO:0004175] endopeptidase activity	3	7.31707	0.00965325	FBGN0010590, FBGN0016697, FBGN0002284	34	42	9284	19.5042	0.487938	0.190202	0.184689
GOTERM_MF_DIRECT	[GO:0004722] protein serine/threonine phosphatase activity	3	7.31707	0.0110262	FBGN0035143, FBGN0033021, FBGN0023177	34	45	9284	18.2039	0.534681	0.190202	0.184689
GOTERM_MF_DIRECT	[GO:0016887] ATPase activity	3	7.31707	0.0989505	FBGN0020306, FBGN0016685, FBGN0086613	34	150	9284	5.46118	0.999246	0.676607	0.656995
