# Supplementary material for: Arbovirus-vector protein interactomics identifies Loquacious as a co-factor for dengue virus replication in Aedes mosquitoes
Source: PLoS Pathog. 2022 Sep 8;18(9):e1010329. doi: 10.1371/journal.ppat.1010329 (PMC9488832; doi:10.1371/journal.ppat.1010329)
Supplement: S3 Table — (XLSX) [file ppat.1010329.s009.xlsx]

## Sheet: Cloning
	For	Rev	Note
PUb-NS-fragment 1	AGAGATTTCAACCCCtgcaGGATGAGCACCTCACTGTCTGTGT	CTGCCTCACCCATCTCTACT	pPUb-NS Infusion
PUb-NS-fragment 2	AGTAGAGATGGGTGAGGCAG	CAGAGCCCATGTAGTCCTCA
PUb-NS-fragment 3	TGAGGACTACATGGGCTCTG	ATTCAAAGTCTGTGCGGCCGCCCACAGGACTCCTGCCT
NS1-AgeISphI-mutagenesis	TGGGAGTTATGGTGCAGGCCGATAGTGGTACCGGTGCGCGCGCATGCGATAGTGGTTGCGTTGTGAGCTGGAAAAACA	GACACAGACAGTGAGGTGCT	Insertion 3xFLAG tag
NS5-AgeISphI-mutagenesis	GAGGCAGGAGTCCTGTGGACCGGTGCGCGCGCATGCGCGGCCGCACAGACTTTG	GACACAGACAGTGAGGTGCT
3xFLAG insertion in NS1	CAGGCCGATAGTGGTACCGGTGGAAGCGGAGACTACAAAGACCATGACGGTGATTATAAAGATCATGACATCGATTACAAGGATGACGATGACAAGGGAAGCGGAGCATGCGATAGTGGTTGCGTTGTGA	TCACAACGCAACCACTATCGCATGCTCCGCTTCCCTTGTCATCGTCATCCTTGTAATCGATGTCATGATCTTTATAATCACCGTCATGGTCTTTGTAGTCTCCGCTTCCACCGGTACCACTATCGGCCTG
3xFLAG insertion in NS5	GCAGGAGTCCTGTGGACCGGTGGAAGCGGAGACTACAAAGACCATGACGGTGATTATAAAGATCATGACATCGATTACAAGGATGACGATGACAAGGGAAGCGGAGCATGCGCGGCCGCACAGACTTTGA	TCAAAGTCTGTGCGGCCGCGCATGCTCCGCTTCCCTTGTCATCGTCATCCTTGTAATCGATGTCATGATCTTTATAATCACCGTCATGGTCTTTGTAGTCTCCGCTTCCACCGGTCCACAGGACTCCTGC
pUGW (XhoI)	actgCTCGAGTCACCATTGAGTTTATCTGAC	tgacCTCGAGGAGCTCCCTTGTACAGCTCG	pPUb-GFP plasmid
EGFP (SacI+SphI+kozak) x (SacI+NheI+AflII+AvrII+stop)	actgGAGCTCGCATGCccaccATGGTGAGCAAGGGCGAGG	tgacGAGCTCGCTAGCtgacCTTAAGtgacCCTAGGTTACTTGTACAGCTCGTCCATGC
pPUb-Loqs-EGFP (SphI replaced by BamHI in 5')	tttcaaccgagctcGGATCCaccATGAGTAAGACGGATTTGCCG	CTCACCATggtggGGCATGCGGTCTTGGTCATGATCTTCAG	Loqs-GFP cloning
pMal-Loqs (EcoRI and XbaI)	AAGGATTTCAGaattCATGAGTAAGACGGATTTGCCG	GCAGGTCGACTctagATTATTATTAGGTCTTGGTCATGATCTTCA	pMal cloning
Amp till tracrRNA (XbaI)	TCCTTCGGTCCTCCGATCGTTG	TGCTTTTTTTCTAGAAGATCTGGAAAAATGATGTG	CRISPR plasmid In-Fusion #1
tracrRNA till Aalb pU6 (XbaI)	TCTAGAAAAAAAGCACCGACTCGGTG	GACGGCAATGAAATGGAAGAGCGAGCTCTTCC	CRISPR plasmid In-Fusion #2
Aalb pU6-2 till pAc (XbaI)	CATTTCATTGCCGTCGCTTC	CGAGATCTGTCTAGACTCAGCTCGAGTGTGGTCTTAG	CRISPR plasmid In-Fusion #3
pAc Fw (XbaI)	TCTAGACAGATCTCGCTGCCTGTTATG	GCCAAGAATGGAGCGATCGC	CRISPR plasmid In-Fusion #4
Aalb Loqs guide #1	AATGGACTATTGTCCGGTGACAA	AACTTGTCACCGGACAATAGTCC	CRISP guides
Aalb Loqs guide #3	AATGGTGCTGAAGTACCGCGAGG	AACCCTCGCGGTACTTCAGCACC
Aalb Loqs guide #1 -49/163	CAATTTCTATCGCCGTATGG	TCTTGAGGGCTTCCTCAATC	Loqs KO sequencing primers
Aalb Loqs guide #3 491/717	GGCTGCAGGAGATGTGCATG	CATCTGGATGATCTGGTTCG

## Sheet: dsRNA
Gene	For	Rev
2-step dsRNA amplification
T7	TAATACGACTCACTATAGGGAGAGCCCGACGC	TAATACGACTCACTATAGGGAGACGCCTCGGC
CTRL
GL3	TAATACGACTCACTATAGGGAGATATGAAGAGATACGCCCTGGTT	TAATACGACTCACTATAGGGAGATAAAACCGGGAGGTAGATGAGA
Set 1, Ae. albopictus
Ago2	GCCCGACGCCACCGGGTACGATTGTCGAT	CGCCTCGGCTAGACTCGTCCCCTGTAGGC
Loquacious	GCCCGACGCGAGTAAAACGGATCTGCCGGT	CGCCTCGGCACGAAACGCGATAGCGGAAT
BACURD3	GCCCGACGCTGACAAGCTCTCGTTGCGAT	CGCCTCGGCCTCTTCTTCGTCGCTCGTGT
Majhong	TAATACGACTCACTATAGGGAGAGGGTCGCATGTTGAAAACCC	TAATACGACTCACTATAGGGAGAGCAAGCGAATGTTCTGCTCC
Gemin 2	TAATACGACTCACTATAGGGAGACCCACCAAGGAGTGGGAATC	TAATACGACTCACTATAGGGAGAGGCCAGTATGGCGTAGATCC
Gemin 3	TAATACGACTCACTATAGGGAGAAGAGATCGCGAGCTGTTGAAG	TAATACGACTCACTATAGGGAGAATCCGTCGCTGTCAGTACGC
eIF2Bα	TAATACGACTCACTATAGGGAGAGGAAAGTCGCAAAGTGGTCG	TAATACGACTCACTATAGGGAGATGGCCATCGTAAAGGTTCCC
Gamet	TAATACGACTCACTATAGGGAGAACGAATCCATCCGGTTGAGG	TAATACGACTCACTATAGGGAGAAAACTTCGCACCGCTTGAAC
Piccolo	TAATACGACTCACTATAGGGAGAATCTCGCCATGGAGATTCGC	TAATACGACTCACTATAGGGAGACCCGACAAAGGAAAGGACCA
fs(2)ltoPP43	TAATACGACTCACTATAGGGAGAGCGCAATGATTATCCGGACG	TAATACGACTCACTATAGGGAGACGCGCTGCTTCTTCTCAAAC
HYD	TAATACGACTCACTATAGGGAGAGTATCTGCAGTCGCAAAGCG	TAATACGACTCACTATAGGGAGAGACGACAGTGAAAACGGTGC
Muskelin	GCCCGACGC CATTCGTGAAGATAATCCCACC	CGCCTCGGCCCTTCGAACAGCTGCGTCAT
Ufd4	TAATACGACTCACTATAGGGAGACTCACCAGGCGGTAGCTATG	TAATACGACTCACTATAGGGAGAGTGGTCTTGCCGTTTGTTCC
PEK	TAATACGACTCACTATAGGGAGAATCCGGCAAGACTTAAGGTG	TAATACGACTCACTATAGGGAGATTCAACAGGAAAGCAGTCGTCG
DIP1	TAATACGACTCACTATAGGGAGAGACCCGGAATGAGCGAGTTC	TAATACGACTCACTATAGGGAGAAGGAAGCCAGGTGCAACATC
RPL12	TAATACGACTCACTATAGGGAGAGGATTTTGCCCGGATTGTGG	TAATACGACTCACTATAGGGAGATGCACGGTTGCATAGGACAT
RER1	TAATACGACTCACTATAGGGAGACGTACGCCCTCGGAATCTAC	TAATACGACTCACTATAGGGAGATGCCTAATCTGCCGCTTCAT
OSTΔ	TAATACGACTCACTATAGGGAGACGGATCAGGACCGCTATCAG	TAATACGACTCACTATAGGGAGAGGTCTACCGTCACACCCAAG
LOC115253936	TAATACGACTCACTATAGGGAGACGTGAAACATGCCCAAGACG	TAATACGACTCACTATAGGGAGAAGCTTCGAAGGGCTTTAGGC
Gal	GCCCGACGC CTGCGATTTCGCTTACCACG	CGCCTCGGCCCCCGGTGAAGATTGAACGA
VSP13	GCCCGACGCGTGCACGACTGGAGATGGTT	CGCCTCGGC TTCGCCGTCAGCTGTACTTT
Uex	TAATACGACTCACTATAGGGAGACAGCCGGGACTCGATTAGTG	TAATACGACTCACTATAGGGAGACGCTTTTCTTCGTCCGTTCC
HSP60A	TAATACGACTCACTATAGGGAGACAGCCGGGACTCGATTAGTG	TAATACGACTCACTATAGGGAGACGCTTTTCTTCGTCCGTTCC
Set 2, Ae. albopictus
Loquacious	GCCCGACGCAACCGACCGGAAACCCCATC	CGCCTCGGCGCCCTCCTCATCCAGCATCT
BACURD3	GCCCGACGCGATTGCGCTCCAACAAGCAG	CGCCTCGGCAGCCGTGACGAATGTGTAAGA
Majhong	TAATACGACTCACTATAGGGAGAACATGATCCCGATCTTCCCG	TAATACGACTCACTATAGGGAGAAGAAAGCAATGGACACCCCC
HYD	TAATACGACTCACTATAGGGAGAGCCGATTCAAGCTGCTTTCG	TAATACGACTCACTATAGGGAGAGAGTCGGAATCGTCCTTCGG
Muskelin	GCCCGACGCTGGTCTCAAAAACGACTCGG	CGCCTCGGCAAATGCCTTGACGTAGCCCT
DIP1	TAATACGACTCACTATAGGGAGAAGTGTGGAGGAAAGAAGCCG	TAATACGACTCACTATAGGGAGAAAATCTTGCGCATCTTGGCG
RPL12	TAATACGACTCACTATAGGGAGATCATGCAAGAACAATCCGAGC	TAATACGACTCACTATAGGGAGATGCCGTAAACGGATTCGTCAT
RER1	TAATACGACTCACTATAGGGAGAAAGACTCGACCTCGTCCCAT	TAATACGACTCACTATAGGGAGACCTTAGCCAGCGCTTTTTCC
OSTΔ	TAATACGACTCACTATAGGGAGAATTCTGACAGCACTTCCGCA	TAATACGACTCACTATAGGGAGACTCCGACGATTAGCTCCACC
Hsp60A	TAATACGACTCACTATAGGGAGAGGGACCAGATCGCTGAAACA	TAATACGACTCACTATAGGGAGAGATCTGAGTGCAAGGCTGGT
Ae. aegypti
Ago1	TAATACGACTCACTATAGGGAGACCGGTCATCGAGTTCATGT	TAATACGACTCACTATAGGGAGACGTGGCTTTGATCATGGTT
Ago2	TAATACGACTCACTATAGGGAGACTACGAGCAGGAGGTCAAGG	TAATACGACTCACTATAGGGAGATCCATGCCTTTGAGGAAATC
R2D2	GCCCGACGCGCTGCAAGAGCTGTGTGTGT	CGCCTCGGCGCTTGCAGCGTCTTAATCATC
Loqs2	GCCCGACGCACCAAACAAGACGAGGACGC	CGCCTCGGCTGCGTTGCAAAGTTTAACTGA
Loqs	GCCCGACGCGGTCGGTCAACCGAATCTTA	CGCCTCGGCAGACCCGATAGCGGAAAGTT
Loqs-RB	GCCCGACGCCTGAAGGCGGCCAGCATTA	CGCCTCGGCCTGCAGTTGGCGCAGAGTT
Loqs-RC	GCCCGACGCGATGACGCTGAGCGGGATA	CGCCTCGGCTTACATTTTCTTCAAAAATTTCAAAGCT

## Sheet: Strand specific RT and qPCR
Gene
RT
RT of DENV negative strand in NS1	TAATACGACTCACTATAGGGCAACGTGCACACATGGACAG	-
RT of ZIKV negative strand in NS3	TAATACGACTCACTATAGGGGAGGTCCACAGAGATTGCCC	-
qPCR
qPCR with T7 promoter of DENV negative strand in NS1	TAATACGACTCACTATAGGG	TCCTGCCTGCATGATTCCTT
qPCR with T7 promoter of ZIKV negative strand in NS3	TAATACGACTCACTATAGGG	CCGAACCCATGATCCTCCAC

## Sheet: qPCR
Gene	For	Rev
Ae. albopictus
Rpl5	TCGCTTACGCCCGCATTGAGGGTGAT	TCGCCGGTCACATCGGTACAGCCA
Ago2	AAACGTCGGGTGGATTTGGT	CGTTGGTTTTAGCGTTGATCTTC
Loquacious	CGCCAACTGCAGGTCACTT	ACAGTTGCACCAAACACTGG
BACURD3	TGACCGATTCCGAAGGATGG	AGTACCTTCTCGCACGCTTC
Majhong	GAACGATTCCGCGATGTTGG	ATCCTGAGTGTTCTGGCTGC
Gemin 2	AAAAGGCGAAATCGAACCGC	TGCTTCCGCTCGTAGATGAC
Gemin 3	GTACCGGATGTGGTCCCAAG	TGGAACCGCAGGTATTGGAG
eIF2Bα	TAGTCGGCTGTACCCACTCA	CCGATGGTGTCAGAATGCCA
Gamet	GCTGTTTGCCAACCTAGTGC	TACTGGTTCCACCAAGTCGC
Piccolo	ACAGATCATCCAGGTGACGC	GCAGTGGCACAAACCATCTG
fs(2)ltoPP43	TCAACTGCACCCGATCACTC	ACACATAGTCCTGTTCCGCC
HYD	CCGGATTTTGCGATGCGATT	TTCCGTCGGTGTGTTCTGAG
Muskelin	CTGCGTGCTGTTTGTCACTTT	AATAGGACGAGGAGTAGCTGGA
Ufd4	AGCTCAGGACTGGTGCAATC	TGGTGTCGCCGTACATACAC
PEK	GCGATTCTGCAGCATGATCC	CAATGCTGAAGTTCCACCGC
DIP1	CAAGCTGTTCAACGAGTGGC	CAATGCCAAGAGAGCCGTTG
RPL12	CGTATCGCGCAAGTGTCCTA	TGGCATTTGGTACAGGTGAA
RER1	CGAGCAGGAATGTGGTGTCA	CGTCACAATGTACCAGCCCT
OSTΔ	TGCTAGGTAAGCCGTTGAGC	CGTCGGTATTGCTAGGGACC
LOC115253936	AGCCCTTCGAAGCTTACACC	AAAGCAGCTGCGCATTCAAG
Gal	CGCATCAAGCTTCTACCCCA	CTTCCCATTGAGCCACGAGT
VSP13	ATTGCCACGGAGAACACACA	TTGGACTGAGAACTGCGCTC
Uex	AGGATGCTGTTCCGTCTGTG	CTAATCGAGTCCCGGCTGAC
HSP60A	GATCGGTTGTCGTTGCCAAG	CTTGGGTTCTTCCGTCACGA
Ae. aegypti
LAP	GTGCTCATTCACCAACATCG	AACTTGGCCGCAACAAATAC
Ago1	TACAAACAGAGGGCTTGCCG	GACTGAGTCGGACTTGGAGG
Ago2	CAGTTGCAAGCGCTGACTTA	ATCTCGGTCCTGATCTGCAT
R2D2	CAGCGTGCAACGAGATGATT	CGATGTCGGTCCGCAATTTTT
Loqs2	GAAGTGCGGGACATTTGCG	GACCTGCATTTCGCTGTCCT
Loqs	ACAAGGATGCCATGGGTACG	ATGGGATTTCCGGTCGGTTC
Loqs-RB	GGTCACGGCCAAAAAGTGTC	GCTGCACCAAACACTGGAAG
Loqs-RC	CGGTACGCTGGATTGAAGGA	TTTCTTTGTCCTATCCCGCTCA
Virus
NS1-DENV	TATGACAGGAGACATCAAAGGA	CCGCTGACATGAGTTTTGAGTC
NS3-ZIKV	GAGAGAGTCATTCTGGCTGGA	TCCCTCAATGGCTGCTACTT

## Sheet: PCR
	For	Rev
Fig. 3C
Loqs RA/RB flanking exon 5	GAACCGACCGGAAATCCCAT	GCTGCACCAAACACTGGAAG
Fig. 3D
Loqs	GAACCGACCGGAAATCCCAT	TTCATTGCCCTCCTCGTCCA
Loqs RA/RB only	GAGAAAACGTTGTCCGGTCG	CCGTTCTCATGATGCCTCGTT
Loqs RA only (exon junction)	GGTCACGGCCAAAAAGTGTC	GCTGCACCAAACACTGGAAG
Loqs RB only (exon junction)	GAGGGCAATGAAGAGGTCACA	GCTGCACCAAACACTGGAAG
Loqs RC only (exon junction)	CGGTACGCTGGATTGAAGGA	TTTCTTTGTCCTATCCCGCTCA

## Sheet: EMSA probes
	For	Rev
GL3	TAATACGACTCACTATAGGGAGATATGAAGAGATACGCCCTGGTT	TAATACGACTCACTATAGGGAGAATAGCTTCTGCCAACCGAAC
DENV regions
DENV2 16681 5' UTR	TAATACGACTCACTATAGGGAGAAGTTGTTAGTCTACGTGGACC	CAGAGATCTGCTCTCTAAT
T7-DENV2 16681 NS1 (2360)	TAATACGACTCACTATAGGGAAACTGAAATGTGGCAGTGGG	ACTCCAAAGCCATAGTCTTC
T7-DENV2 16681 NS5 (8001)	TAATACGACTCACTATAGGGAGAGTGTGACATAGGGGAGTCAT	ATAGTGCCATGATGTTTCATG
T7-DENV2 16681 3' UTR	TAATACGACTCACTATAGGGAAAAGCAAAACTAACATGAAAC	AGAACCTGTTGATTCAACAGCA
DENV 3'UTR structures
T7-DENV2 NS5 - start 3' UTR (97 nt)	TAATACGACTCACTATAGGGAAATACACAGATTACATGCC	GCCTTGTTTCATGTTAGTTTTG
T7-DENV2 SLI (73 nt)	TAATACGACTCACTATAGGGATAGAAGTCAGGTCGGATTAAG	TTAACGTCCTTGGACGGGG
T7-DENV2 SLII (77 nt)	TAATACGACTCACTATAGGGAAAGAAGTCAGGCCATCATAA	TTTTTACACCTTCTCAGGTG
T7-DENV2 DB1 (87 nt)	TAATACGACTCACTATAGGGAATCCGGGAGGCCACAAACCA	TGCTGCGATTTGTAAGGGAG
T7-DENV2 DB2 (94 nt)	TAATACGACTCACTATAGGGAACAATGGGGGCCCAAGGCGA	GTCAATATGCTGTTTTTTGT
T7-DENV2 3'SL (94 nt)	TAATACGACTCACTATAGGGAGCTGGGAAAGACCAGAGATC	AGAACCTGTTGATTCAACAG
