# Supplementary material for: Arbovirus-vector protein interactomics identifies Loquacious as a co-factor for dengue virus replication in Aedes mosquitoes
Source: PLoS Pathog. 2022 Sep 8;18(9):e1010329. doi: 10.1371/journal.ppat.1010329 (PMC9488832; doi:10.1371/journal.ppat.1010329)
Supplement: S4 Table — List of proteins enriched at least 3.5-fold in Loqs immunoprecipitation with their -log10(p-value) and log2(fold change) values plotted on the volcano plot (S1 Fig). Protein and gene identifiers in Ae. aegypti and references of D. melanogaster orthologs were specified. ID used for STRING network analysis and DAVID clustering, and names used in S1 Fig are specified. (XLSX) [file ppat.1010329.s010.xlsx]

## Sheet: Loqs interactome
Seen previously in	Identified by mass spectrometry			Aedes aegypti		Drosophila melanogaster homolog				Name and ID used in analysis
	-log10(p-value)	Log2 FC	Protein.IDs	Major protein IDs	Name (Vectorbase)	Gene ID		Gene Name or Symbol	Product Description	ID selected for STRING network	ID selected for DAVID clustering	Name (Ae. aegypti on Vectorbase completed or corrected from publications, Ae. aegypti references on NCBI or D. melanogaster references on Flybase)	Short name	Name on figure
	1.70329	3.42583	NS5	-	-	-		-	-	NS5	-	-	NS5	NS5
	4.61733	2.60525	NS3	-	-	-		-	-	NS3	-	-	NS3	NS3
	2.47284	2.31112	NS1	-	-	-		-	-	NS1	-	-	NS1	NS1
[1]	3.79561	10.9045	AAEL004859-PB;AAEL027919-PA	AAEL004859;AAEL027919	ATP-dependent RNA helicase	FBgn0002774	CG11680	mle	maleless	AAEL004859	FBgn0002774	ATP-dependent RNA helicase/dosage compensation regulator/mle	Mle	AAEL004859
	5.98528	9.84259	AAEL012243-PA	AAEL012243	AAEL012243					AAEL012243		AAEL012243	AAEL012243	AAEL012243
	5.79184	9.81995	AAEL003670-PA	AAEL003670	myelinprotein expression factor	FBgn0039335	CG5127	Vps33B	Vacuolar protein sorting 33B	AAEL003670	FBgn0039335	myelinprotein expression factor/Vps33B	Vps33B	AAEL003670
	2.13572	9.7984	AAEL001612-PA	AAEL001612	dicer-1	FBgn0039016	CG4792	Dcr-1	Dicer-1	AAEL001612	FBgn0039016	dicer-1	Dicer-1	Dicer-1
[2]	1.93896	9.5344	AAEL008687-PA;aal.LoqsB;Putative_aal.LoqsC	AAEL008687	loquacious	FBgn0032515	CG6866	loqs	loquacious	AAEL008687	FBgn0032515	loquacious	Loquacious	Loquacious
	4.92087	9.14075	AAEL006794-PB;AAEL006794-PA	AAEL006794	dicer-2	FBgn0034246	CG6493	Dcr-2	Dicer-2	AAEL006794	FBgn0034246	dicer-2	Dicer-2	Dicer-2
	3.67527	9.05642	AAEL008741-PA	AAEL008741	importin (ran-binding protein)	FBgn0022213	CG13281	Cse1	Chromosome segregation 1	AAEL008741	FBgn0022213	importin (ran-binding protein)/Cse1	Cse1	AAEL008741
[2]	3.5546	8.80163	AAEL011753-PA	AAEL011753	AAEL011753	FBgn0031951	CG7138	r2d2	r2d2	AAEL011753	FBgn0031951	R2D2	R2D2	R2D2
Fig 1 NS1-IP, [2]	7.21392	8.67139	AAEL012964-PE;AAEL012964-PC;AAEL012964-PB;AAEL012964-PD	AAEL012964	AAEL012964	FBgn0024807	CG17686	DIP1	DISCO Interacting Protein 1	AAEL012964	FBgn0024807	DIP1	DIP1	DIP1
	5.55035	8.66686	AAEL020820-PA;AAEL019929-PA	AAEL020820;AAEL019929	AAEL020820					AAEL020820		CAR1	CAR1	AAEL020820
[2]	6.05481	8.44358	AAEL008171-PB;AAEL008171-PA	AAEL008171	double-stranded RNA-binding protein zn72d	FBgn0263603	CG5215	Zn72D	Zinc-finger protein at 72D	AAEL008171	FBgn0263603	double-stranded RNA-binding protein zn72d	Zn72d	AAEL008171
	4.31768	8.28081	AAEL022113-PA	AAEL022113	AAEL022113					AAEL022113		AAEL022113	AAEL022113	AAEL022113
	5.00335	8.26895	AAEL009614-PA	AAEL009614	seven in absentia, putative	FBgn0003410	CG9949	sina	seven in absentia	AAEL009614	FBgn0003410	sina	Sina	AAEL009614
	3.98362	8.13601	AAEL012500-PA	AAEL012500	Ubiquitin-protein ligase	FBgn0010097	CG17566	gammaTub37C	gamma-Tubulin at 37C	AAEL012500	FBgn0010097	Ubiquitin-protein ligase E3A	E3A	AAEL012500
	4.44685	8.11835	AAEL006741-PD;AAEL006741-PC;AAEL006741-PB;AAEL006741-PA	AAEL006741	AAEL006741					AAEL006741		AAEL006741	AAEL006741	AAEL006741
	3.81822	8.05464	AAEL012437-PB;AAEL012437-PC;AAEL012437-PA	AAEL012437	AAEL012437	FBgn0061469	CG6190	Ube3a	Ubiquitin protein ligase E3A	AAEL012437	FBgn0061469	General Transcriptional corepressor trfA	TrfA	AAEL012437
	5.58639	7.92586	AAEL002879-PH;AAEL002879-PI;AAEL002879-PY;AAEL002879-PD;AAEL002879-PX;AAEL002879-PV;AAEL002879-PF;AAEL002879-PG;AAEL002879-PAA;AAEL002879-PAC;AAEL002879-PZ;AAEL002879-PP;AAEL002879-PC;AAEL002879-PS;AAEL002879-PAB;AAEL002879-PL;AAEL002879-PR;AAEL002879-PB;AAEL002879-PE;AAEL002879-PU;AAEL002879-PAD;AAEL002879-PJ;AAEL002879-PM;AAEL002879-PQ;AAEL002879-PW;AAEL002879-PO;AAEL002879-PN;AAEL002879-PK;AAE…	AAEL002879	heterogeneous nuclear ribonucleoprotein r	FBgn0038826	CG17838	Syp	Syncrip	AAEL002879	FBgn0038826	heterogeneous nuclear ribonucleoprotein r/Syp	Syp	AAEL002879
	4.6084	7.87081	AAEL027527-PD;AAEL027527-PA;AAEL027527-PB;AAEL027527-PC	AAEL027527	AAEL027527	FBgn0026086	CG12598	Adar	Adenosine deaminase acting on RNA	AAEL027527	FBgn0026086	Adar	Adar	Adar
	4.88199	7.74057	AAEL020638-PF;AAEL020638-PE;AAEL020638-PD;AAEL020638-PC;AAEL020638-PB;AAEL020638-PA	AAEL020638	AAEL020638	FBgn0021796	CG5092	Tor	Target of rapamycin	AAEL020638	FBgn0021796	Tor	Tor	AAEL020638
	7.15698	7.71081	AAEL007698-PA;AAEL013692-PA	AAEL007698;AAEL013692	PIWI	FBgn0000146	CG6137	aub	aubergine	AAEL007698	FBgn0000146	PIWI3-4	PIWI3-4	AAEL007698
	5.03378	7.62848	AAEL021877-PB;AAEL021877-PA	AAEL021877	AAEL021877	FBgn0020299	CG31317	stumps	stumps	AAEL021877	FBgn0020299	stumps	Stumps	AAEL021877
	6.33246	7.61688	AAEL006876-PD;AAEL006876-PA;AAEL006876-PE;AAEL006876-PC;AAEL006876-PB;AAEL027925-PA	AAEL006876	igf2 mRNA binding protein, putative	FBgn0285926	CG1691	Imp	IGF-II mRNA-binding protein	AAEL006876	FBgn0285926	Imp	Imp	AAEL006876
	5.03064	7.61306	AAEL006048-PC	AAEL006048	interleukin enhancer binding factor	FBgn0038046	CG5641	CG5641	unspecified product	AAEL006048	FBgn0038046	interleukin enhancer binding factor	ILF2-like	AAEL006048
	7.5417	7.35497	AAEL019648-PB;AAEL019648-PA	AAEL019648	AAEL019648	FBgn0022787	CG4261	Hel89B	Helicase 89B	AAEL019648	FBgn0022787	Hel89B	Hel89B	AAEL019648
	3.44236	7.24069	AAEL019669-PA	AAEL019669	AAEL019669	FBgn0022959	CG5654	yps	ypsilon schachtel	AAEL019669	FBgn0022959	yps	Yps	AAEL019669
	3.98135	7.15077	AAEL025123-PA	AAEL025123	AAEL025123	FBgn0034854	CG3493	Golgin245	Golgin-245	AAEL025123	FBgn0034854	Golgin245	Golgin245	AAEL025123
	4.57939	7.09851	AAEL006187-PA	AAEL006187	translational activator gcn1	FBgn0287182	CG17514	l(3)80Fj	lethal (3) 80Fj	AAEL006187	FBgn0287182	translational activator gcn1	Gcn1	AAEL006187
	6.95966	7.0952	AAEL004699-PA;AAEL025856-PA;AAEL021755-PA	AAEL004699;AAEL025856;AAEL021755	AAEL004699					AAEL004699		AAEL004699	AAEL004699	AAEL004699
	2.9234	7.07313	AAEL019885-PB;AAEL019885-PA	AAEL019885	AAEL019885	FBgn0003520	CG5753	stau	staufen	AAEL019885	FBgn0003520	stau	Stau	AAEL019885
	4.86274	6.75299	AAEL000750-PA	AAEL000750	PAP-associated domain-containing protein	FBgn0035889	CG7163	mkg-p	monkey king protein	AAEL000750	FBgn0035889	PAP-associated domain-containing protein/mkg-p	Mkg-p	AAEL000750
	5.93033	6.63749	AAEL004984-PA	AAEL004984	cullin-associated NEDD8-dissociated protein 1	FBgn0027568	CG5366	Cand1	Cullin-associated and neddylation-dissociated 1	AAEL004984	FBgn0027568	Cand1	Cand1	AAEL004984
	3.99329	6.48342	AAEL001350-PB;AAEL001350-PA	AAEL001350	AAEL001350	FBgn0035111	CG16940	Dis3l2	Dis3 like 3'-5' exoribonuclease 2	AAEL001350	FBgn0035111	Dis3l2	Dis3l2	AAEL001350
	4.10778	6.47441	AAEL013098-PA	AAEL013098	coatomer	FBgn0025725	CG7961	alphaCOP	Coat Protein (coatomer) alpha	AAEL013098	FBgn0025725	coatomer	coatomer	AAEL013098
	4.031	6.46739	AAEL003923-PB	AAEL003923	AAEL003923	FBgn0031985	CG8683	mon2	monensin sensitivity 2	AAEL003923	FBgn0031985	MON2	MON2	AAEL003923
[2]	5.17431	6.46434	AAEL013721-PA	AAEL013721	RNA binding protein, putative					AAEL013721		Loqs2	Loqs2	AAEL013721
	4.82555	6.34919	AAEL011150-PB;AAEL011150-PA	AAEL011150	sex-lethal	FBgn0264270	CG43770	Sxl	Sex lethal	AAEL011150	FBgn0264270	sex-lethal	Sex-lethal	AAEL011150
	4.40582	6.32421	AAEL006472-PC;AAEL006472-PB;AAEL006472-PD	AAEL006472	rabconnectin	FBgn0023458	CG3585	Rbcn-3A	Rabconnectin-3A	AAEL006472	FBgn0023458	rabconnectin	Rabconnectin	AAEL006472
	5.34417	6.23324	AAEL006751-PA	AAEL006751	AAEL006751	FBgn0027544	CG2217	CG2217	unspecified product	AAEL006751	FBgn0027544	AAEL006751	AAEL006751	AAEL006751
	4.36726	6.22798	AAEL019420-PA;AAEL019420-PB;AAEL019420-PC;AAEL019420-PD;AAEL019419-PB;AAEL019419-PA	AAEL019420;AAEL019419	AAEL019420	FBgn0052654	CG32654	Sec16	Secretory 16	AAEL019420	FBgn0052654	Sec16	Sec16	AAEL019420
	4.16109	6.21485	AAEL005947-PB;AAEL005947-PA	AAEL005947	G-rich sequence factor-1, putative	FBgn0259139	CG6946	glo	glorund	AAEL005947	FBgn0259139	glo	Glo	AAEL005947
	4.33714	6.14234	AAEL021548-PA	AAEL021548	AAEL021548	FBgn0031078	CG11943	Nup205	Nucleoporin 205kD	AAEL021548	FBgn0031078	Nup205	Nup205	AAEL021548
	2.77358	6.13528	AAEL002083-PA	AAEL002083	DEAD box ATP-dependent RNA helicase	FBgn0035720	CG10077	CG10077	unspecified product	AAEL002083	FBgn0035720	DEAD box ATP-dependent RNA helicase/ATP-dependent RNA helicase dbp2	AAEL002083	AAEL002083
	5.93789	6.09672	AAEL018313-PF;AAEL018313-PJ;AAEL018313-PG;AAEL018313-PI;AAEL018313-PE;AAEL018313-PC;AAEL018313-PN;AAEL018313-PO;AAEL018313-PL;AAEL018313-PB;AAEL018313-PH;AAEL018313-PM;AAEL018313-PK;AAEL018313-PD	AAEL018313	AAEL018313	FBgn0262614	CG43140	pyd	polychaetoid	AAEL018313	FBgn0262614	pyd	Pyd	AAEL018313
	3.00561	6.01007	AAEL009636-PD;AAEL009636-PC	AAEL009636	AAEL009636	FBgn0053180	CG33180	Ranbp16	Ranbp16	AAEL009636	FBgn0053180	Exportin-7	Exportin-7	AAEL009636
	5.43252	5.98645	AAEL027560-PA	AAEL027560	AAEL027560					AAEL027560		AAEL027560	AAEL027560	AAEL027560
	4.14046	5.87845	AAEL024736-PA	AAEL024736	AAEL024736					AAEL024736		AAEL024736	AAEL024736	AAEL024736
	4.20053	5.86723	AAEL007521-PA	AAEL007521	importin beta-2	FBgn0024921	CG7398	Tnpo	Transportin	AAEL007521	FBgn0024921	Importin beta-2	Importin b2	AAEL007521
	5.23681	5.86129	AAEL004017-PA	AAEL004017	DNA polymerase v	FBgn0001341	CG6189	Mybbp1A	MYB binding protein 1a	AAEL004017	FBgn0001341	DNA polymerase V	Pol V	AAEL004017
	4.18457	5.85915	AAEL005277-PB;AAEL005277-PC	AAEL005277	AAEL005277	FBgn0027567	CG8108	Ciz1 zinc finger protein	unspecified product	AAEL005277	FBgn0027567	zinc finger protein on ecdysone puffs/Ciz1	Ciz1	AAEL005277
	4.60591	5.69465	AAEL024841-PA;AAEL024841-PB	AAEL024841	AAEL024841	FBgn0025724	CG6699	beta'COP	Coat Protein (coatomer) beta'	AAEL024841	FBgn0025724	beta'COP	beta'COP	AAEL024841
	3.88053	5.65785	AAEL002488-PA	AAEL002488	DEAD box ATP-dependent RNA helicase	FBgn0015075	CG9054	Ddx1	Dead-box-1	AAEL002488	FBgn0015075	DEAD box ATP-dependent RNA helicase/Ddx1	Ddx1	AAEL002488
	3.19965	5.63433	AAEL012410-PT;AAEL012410-PB;AAEL012410-PP;AAEL012410-PM;AAEL012410-PI;AAEL012410-PL;AAEL012410-PO;AAEL012410-PG;AAEL012410-PK;AAEL012410-PN;AAEL012410-PJ;AAEL012410-PC;AAEL012410-PQ;AAEL012410-PF;AAEL012410-PR;AAEL012410-PE;AAEL012410-PD;AAEL012410-PS;AAEL012410-PH	AAEL012410	eukaryotic translation initiation factor 2C	FBgn0262739	CG6671	AGO1	Argonaute-1	AAEL012410	FBgn0262739	Ago1	Ago1	AAEL012410
	6.01374	5.57655	AAEL004317-PA	AAEL004317	AAEL004317					AAEL004317		terminal uridylyltransferase Tailor	Tailor	AAEL004317
	2.62444	5.57424	AAEL011817-PA;AAEL009411-PC;AAEL018177-PA;AAEL009411-PB;AAEL018181-PA;AAEL018181-PC;AAEL018181-PB	AAEL011817;AAEL009411;AAEL018177;AAEL018181	nonsense-mediated mRNA decay protein 1 (rent1)	FBgn0030354	CG1559	Upf1	Upf1 RNA helicase	AAEL011817	FBgn0030354	nonsense-mediated mRNA decay protein 1 (rent1)/Upf1	Rent1	AAEL011817
	4.56192	5.55269	AAEL009080-PC	AAEL009080	importin 7,	FBgn0026252	CG7935	msk	moleskin	AAEL009080	FBgn0026252	importin 7	Importin 7	AAEL009080
	5.56225	5.54608	AAEL009422-PG;AAEL009422-PE	AAEL009422	AAEL009422	FBgn0004401	CG6143	Pep	Protein on ecdysone puffs	AAEL009422	FBgn0004401	Pep	Pep	AAEL009422
	4.69274	5.51025	AAEL009887-PA	AAEL009887	WD-repeat protein	FBgn0046222	CG1109	Wdr33	WD repeat domain 33	AAEL009887	FBgn0046222	WD-repeat protein/Wdr33	Wdr33	AAEL009887
	3.969	5.45558	AAEL024720-PA	AAEL024720	AAEL024720	FBgn0031868	CG10354	Rat1	Rat1 5'-3' exoribonuclease	AAEL024720	FBgn0031868	Rat1	Rat1	AAEL024720
	5.20406	5.35365	AAEL005358-PA;AAEL005358-PC;AAEL005358-PB	AAEL005358	AAEL005358	FBgn0022987	CG4816	qkr54B	quaking related 54B	AAEL005358	FBgn0022987	KH domain-containing, RNA-binding, signal transduction-associated protein 2	KHDRBS1	AAEL005358
	4.0907	5.30733	AAEL017116-PA	AAEL017116	AAEL017116	FBgn0004227	CG4211	nonA	no on or off transient A	AAEL017116	FBgn0004227	hrp65	Hrp65	AAEL017116
	2.84269	5.28643	AAEL013534-PC;AAEL013534-PF;AAEL013534-PB;AAEL013534-PE;AAEL013534-PD	AAEL013534	tgf-beta resistance-associated protein trag	FBgn0023510	CG17766	Rbcn-3B	Rabconnectin-3B	AAEL013534	FBgn0023510	tgf-beta resistance-associated protein trag/Rbcn-3B	Trag	AAEL013534
	3.69683	5.27816	AAEL003336-PA	AAEL003336	tRNA-splicing ligase RtcB homolog	FBgn0032781	CG9987	RtcB	RtcB RNA ligase	AAEL003336	FBgn0032781	tRNA-splicing ligase RtcB homolog	RtcB	AAEL003336
	3.45628	5.23691	AAEL013188-PA	AAEL013188	cle7	FBgn0051249	CG31249	CG31249	unspecified product	AAEL013188	FBgn0051249	cle7	Cle7	AAEL013188
[3]	4.37667	5.21016	AAEL001518-PB;AAEL001518-PD;AAEL001518-PC	AAEL001518	zinc finger protein					AAEL001518		AAEL001518	AAEL001518	AAEL001518
	3.82665	5.19855	AAEL010698-PB	AAEL010698	importin beta-4	FBgn0042177	CG32164	Arts	Artemis	AAEL010698	FBgn0042177	importin beta-4	Importin b-4	AAEL010698
	2.40115	5.17431	AAEL014021-PA	AAEL014021	mediator of RNA polymerase II transcription subunit 23 (Med23)	FBgn0034795	CG3695	MED23	Mediator complex subunit 23	AAEL014021	FBgn0034795	mediator of RNA polymerase II transcription subunit 23 (Med23)	Med23	AAEL014021
	4.78621	5.16089	AAEL021950-PA	AAEL021950	AAEL021950					AAEL021950		AAEL021950	AAEL021950	AAEL021950
	2.03327	5.15649	AAEL023907-PA	AAEL023907	AAEL023907					AAEL023907		AAEL023907	AAEL023907	AAEL023907
	6.16921	5.123	AAEL013982-PA	AAEL013982	RNA binding motif protein 4,lark	FBgn0011640	CG8597	lark	lark	AAEL013982	FBgn0011640	RNA binding motif protein 4,lark	Lark	AAEL013982
	4.3514	5.06531	AAEL027050-PA;AAEL001889-PA;AAEL000769-PA	AAEL027050;AAEL001889;AAEL000769	Putative 52k active chromatin boundary protein	FBgn0004587	CG10851	B52	B52	AAEL027050	FBgn0004587	Putative 52k active chromatin boundary protein/B52	B52	AAEL027050
	3.79397	5.06297	AAEL005526-PB;AAEL005526-PD;AAEL005526-PF;AAEL005526-PE;AAEL005526-PC;AAEL024254-PA	AAEL005526	AAEL005526	FBgn0039260	CG6369	Smg6	Smg6	AAEL005526	FBgn0039260	Smg6	Smg6	AAEL005526
	4.14209	5.02011	AAEL024655-PA	AAEL024655	AAEL024655	FBgn0040236	CG12132	c11.1	c11.1	AAEL024655	FBgn0040236	c11.1	c11.1	AAEL024655
	4.48555	5.00862	AAEL012843-PB	AAEL012843	Tubulin gamma chain	FBgn0260639	CG3157	gammaTub23C	gamma-Tubulin at 23C	AAEL012843	FBgn0260639	Tubulin gamma chain/gammaTub23C	gammaTub23C	AAEL012843
	2.89866	4.94364	AAEL000832-PB	AAEL000832	cleavage and polyadenylation specificity factor cpsf	FBgn0024698	CG10110	Cpsf160	Cleavage and polyadenylation specificity factor 160	AAEL000832	FBgn0024698	cleavage and polyadenylation specificity factor cpsf	Cpsf	AAEL000832
	2.88854	4.90314	AAEL011603-PA	AAEL011603	DNA topoisomerase	FBgn0026015	CG3458	Top3beta	Topoisomerase 3beta	AAEL011603	FBgn0026015	DNA topoisomerase/Top3beta	Top3beta	AAEL011603
	4.30067	4.90106	AAEL010896-PA	AAEL010896	WD-repeat protein	FBgn0038666	CG5451	Smu1	Smu1 spliceosomal factor	AAEL010896	FBgn0038666	WD40 repeat-containing protein SMU1/Smu1	Smu1	AAEL010896
	3.93039	4.88976	AAEL020132-PE;AAEL020132-PC;AAEL020132-PB;AAEL020132-PD;AAEL020132-PA	AAEL020132	AAEL020132	FBgn0033844	CG6016	bbc	bb in a boxcar	AAEL020132	FBgn0033844	AAEL020132	Bbc	AAEL020132
	1.68706	4.88851	AAEL010665-PA	AAEL010665	developmentally regulated RNA-binding protein					AAEL010665		RNA-binding protein 45 like	Rbm45-like	AAEL010665
	3.68719	4.88738	AAEL010716-PA	AAEL010716	preprotein translocase secy subunit (sec61)	FBgn0086357	CG9539	Sec61alpha	Sec61 alpha subunit	AAEL010716	FBgn0086357	preprotein translocase secy subunit (sec61)	Sec61 subunit	AAEL010716
	4.83761	4.85489	AAEL018219-PD	AAEL018219	AAEL018219	FBgn0284408	CG33950	trol	terribly reduced optic lobes	AAEL018219	FBgn0284408	trol	Trol	AAEL018219
	4.36401	4.83355	AAEL008738-PA	AAEL008738	DEAD box ATP-dependent RNA helicase	FBgn0029979	CG10777	mahe	maheshvara	AAEL008738	FBgn0029979	DEAD box ATP-dependent RNA helicase/ATP-dependent RNA helicase DBP2/Mahe	Mahe	AAEL008738
	3.29156	4.77136	AAEL012079-PF;AAEL012079-PD;AAEL012079-PC;AAEL012079-PE;AAEL012079-PB	AAEL012079	AAEL012079	FBgn0037541	CG2747	CG2747	unspecified product	AAEL012079	FBgn0037541	HEAT repeat-containing protein 5B	HEATR5B	AAEL012079
	3.07508	4.73534	AAEL010254-PA;AAEL010254-PC;AAEL010254-PB	AAEL010254	AAEL010254	FBgn0039385	CG5913	CG5913	unspecified product	AAEL010254	FBgn0039385	protein FAM98A	FAM98A	AAEL010254
	3.93606	4.65684	AAEL004469-PE;AAEL004469-PD;AAEL004469-PC;AAEL004469-PB;AAEL004469-PA	AAEL004469	adaptin, alpha/gamma/epsilon	FBgn0264855	CG4260	AP-2alpha	Adaptor Protein complex 2, alpha subunit	AAEL004469	FBgn0264855	adaptin / AP-2alpha	AP-2alpha	AAEL004469
	4.37481	4.61266	AAEL024235-PB;AAEL024235-PH;AAEL024235-PG;AAEL024235-PE;AAEL024235-PD;AAEL024235-PC;AAEL024235-PA;AAEL024235-PF	AAEL024235	AAEL024235	FBgn0260442	CG6831	rhea	rhea	AAEL024235	FBgn0260442	rhea	Rhea	AAEL024235
	4.26049	4.6	AAEL024500-PA	AAEL024500	AAEL024500	FBgn0027496	CG9543	epsilonCOP	Coat Protein (coatomer) epsilon	AAEL024500	FBgn0027496	epsilonCOP	epsilonCOP	AAEL024500
	1.71714	4.58226	AAEL001238-PB	AAEL001238	bap28	FBgn0086451	CG10805	l(2)k09022	lethal (2) k09022	AAEL001238	FBgn0086451	bap28	Bap28	AAEL001238
[2]	3.34618	4.57916	AAEL005355-PA	AAEL005355	small nuclear ribonucleoprotein sm	FBgn0032240	CG17768	CG17768	unspecified product	AAEL005355	FBgn0032240	small nuclear ribonucleoprotein sm/U6 snRNA-associated Sm-like protein LSm4	LSm4	AAEL005355
	4.19306	4.57602	AAEL019518-PA	AAEL019518	AAEL019518	FBgn0005632	CG1945	faf	fat facets	AAEL019518	FBgn0005632	faf	Faf	AAEL019518
	3.63545	4.56955	AAEL003605-PB;AAEL003605-PA	AAEL003605	U2 small nuclear ribonucleoprotein, putative	FBgn0031266	CG2807	Sf3b1	Splicing factor 3b subunit 1	AAEL003605	FBgn0031266	U2 small nuclear ribonucleoprotein, putative/splicing factor 3B subunit 1/Sf3b1	Sf3b1	AAEL003605
	3.26831	4.56456	AAEL001647-PE;AAEL001647-PD;AAEL001647-PC;AAEL001647-PB	AAEL001647	AAEL001647	FBgn0032395	CG6734	Wdr81	WD repeat domain 81	AAEL001647	FBgn0032395	WD repeat-containing protein 81/Wdr81	Wdr81	AAEL001647
	3.94511	4.56395	AAEL009686-PA	AAEL009686	Red protein (ik factor) (cytokine ik)	FBgn0037660	CG18005	beag	beag	AAEL009686	FBgn0037660	Red protein (ik factor) (cytokine ik)/beag	Red	AAEL009686
	5.32631	4.51886	AAEL001484-PE;AAEL001484-PC	AAEL001484	chromosome region maintenance protein 1/exportin					AAEL001484		chromosome region maintenance protein 1/exportin 1	Exportin1	AAEL001484
	3.83984	4.48388	AAEL008557-PA	AAEL008557	AAEL008557	FBgn0033766	CG8771	Nup188	Nucleoporin 188kDa	AAEL008557	FBgn0033766	AAEL008557	AAEL008557	AAEL008557
	4.94376	4.47523	AAEL000159-PA	AAEL000159	nipsnap	FBgn0030724	CG9212	Nipsnap	Nipsnap	AAEL000159	FBgn0030724	nipsnap	nipsnap	AAEL000159
	3.90941	4.42494	AAEL000385-PD;AAEL000385-PC	AAEL000385	developmentally regulated RNA-binding protein	FBgn0035526	CG1316	CG1316	unspecified product	AAEL000385	FBgn0035526	RNA-binding protein 45	Rbm45	AAEL000385
	2.92706	4.42362	AAEL006725-PA;AAEL006725-PB	AAEL006725	U2 small nuclear ribonucleoprotein, putative	FBgn0031493	CG3605	Sf3b2	Splicing factor 3b subunit 2	AAEL006725	FBgn0031493	U2 small nuclear ribonucleoprotein, putative/Sf3b2	Sf3b2	AAEL006725
Fig 1 NS5-IP	3.06007	4.41957	AAEL002407-PB	AAEL002407	DNA repair protein xp-e	FBgn0260962	CG7769	pic	piccolo	AAEL002407	FBgn0260962	DNA repair protein xp-e/DNA damage-binding protein 1/piccolo	Pic	AAEL002407
	5.56015	4.40362	AAEL008377-PA	AAEL008377	Rod_C domain-containing protein	FBgn0003268	CG1569	rod	rough deal	AAEL008377	FBgn0003268	Rod_C domain-containing protein	Rod	AAEL008377
	6.3547	4.36908	AAEL000118-PA	AAEL000118	Cleavage and polyadenylation specificity factor subunit 2	FBgn0027873	CG1957	Cpsf100	Cleavage and polyadenylation specificity factor 100	AAEL000118	FBgn0027873	Cleavage and polyadenylation specificity factor subunit 2/Cpsf100	Cpsf2	AAEL000118
	3.44519	4.3426	AAEL007512-PA	AAEL007512	ATP-dependent RNA and DNA helicase	FBgn0037232	CG9791	Suv3	Suv3 helicase	AAEL007512	FBgn0037232	ATP-dependent RNA and DNA helicase/ATP-dependent RNA helicase SUV3 homolog/SUV3	Suv3	AAEL007512
	3.41672	4.33458	AAEL002178-PD;AAEL002178-PC;AAEL002178-PB	AAEL002178	AAEL002178	FBgn0263594	CG14648	lost	lost	AAEL002178	FBgn0263594	methenyltetrahydrofolate synthase domain-containing protein/lost	Lost	AAEL002178
	4.89974	4.32163	AAEL010159-PA	AAEL010159	importin beta-3	FBgn0087013	CG1059	Karybeta3	Karyopherin beta 3	AAEL010159	FBgn0087013	importin beta-3	importin b3	AAEL010159
	4.88313	4.31808	AAEL013818-PA	AAEL013818	spliceosome associated protein	FBgn0266917	CG16941	Sf3a1	Splicing factor 3a subunit 1	AAEL013818	FBgn0266917	spliceosome associated protein/Sf3a1	Sf3a1	AAEL013818
	3.3485	4.29146	AAEL027249-PA	AAEL027249	AAEL027249	FBgn0028968	CG1528	gammaCOP	Coat Protein (coatomer) gamma	AAEL027249	FBgn0028968	gammaCOP	gammaCOP	AAEL027249
	1.74318	4.28752	AAEL009607-PL;AAEL009607-PM;AAEL009607-PO;AAEL009607-PN;AAEL009607-PS;AAEL009607-PR;AAEL009607-PU;AAEL009607-PJ;AAEL009607-PF;AAEL009607-PP;AAEL009607-PG;AAEL009607-PI;AAEL009607-PT;AAEL009607-PH;AAEL009607-PQ;AAEL009607-PK	AAEL009607	Protein lingerer					AAEL009607		Protein lingerer	Lig	AAEL009607
Fig 1 NS1-IP	3.1193	4.2532	AAEL004228-PA	AAEL004228	oligosaccharyl transferase	FBgn0031149	CG1518	Stt3A	Catalytic subunit 3A of the oligosaccharyltransferase complex	AAEL004228	FBgn0031149	STT3A	STT3A	AAEL004228
	4.54331	4.24719	AAEL010318-PA;AAEL027737-PA	AAEL010318;AAEL027737	Polyadenylate-binding protein	FBgn0265297	CG5119	pAbp	poly(A) binding protein	AAEL010318	FBgn0265297	Polyadenylate-binding protein/pAbp	pAbp	AAEL010318
	4.71215	4.24054	AAEL006929-PB	AAEL006929	cullin	FBgn0032956	CG1512	Cul2	Cullin 2	AAEL006929	FBgn0032956	cullin/Cul2	Cul2	AAEL006929
	5.31979	4.11879	AAEL011180-PA	AAEL011180	AAEL011180	FBgn0265185	CG44250	CG44250	unspecified product	AAEL011180	FBgn0265185	AAEL011180	AAEL011180	AAEL011180
	2.99983	4.10697	AAEL014002-PA	AAEL014002	AAEL014002	FBgn0031399	CG7074	mio	missing oocyte	AAEL014002	FBgn0031399	GATOR complex protein MIOS	MIOS	AAEL014002
	6.0842	4.1016	AAEL011055-PA;AAEL011055-PB	AAEL011055	chaperone protein DNAj	FBgn0002174	CG5504	CG5504	unspecified product	AAEL011055	FBgn0002174	chaperone protein DNAj	chaperone protein DNAj	AAEL011055
	5.57807	4.10039	AAEL001352-PA;AAEL022991-PA	AAEL001352;AAEL022991	scaffold attachment factor b	FBgn0020497	CG13387	emb	embargoed	AAEL001352	FBgn0020497	scaffold attachment factor b/SAFB-like transcription modulator	SAFB	AAEL001352
[1]	2.06036	4.0809	AAEL001397-PA	AAEL001397	ribonuclease					AAEL001397		DIS3-like exonuclease 2	DIS3-like	AAEL001397
	2.77896	4.06571	AAEL009068-PA	AAEL009068	dynamin	FBgn0026479	CG3210	Drp1	Dynamin related protein 1	AAEL009068	FBgn0026479	dynamin-1-like protein/Drp1	Drp1	AAEL009068
	2.8828	4.05659	AAEL004523-PA	AAEL004523	preprotein translocase secy subunit (sec61)	FBgn0086357	CG9539	Sec61alpha	Sec61 alpha subunit	AAEL004523	FBgn0086357	preprotein translocase secy subunit (sec61)	Sec61 subunit	AAEL004523
	4.0328	4.05387	AAEL014847-PA	AAEL014847	Innexin	FBgn0027108	CG4590	Inx2	Innexin 2	AAEL014847	FBgn0027108	Innexin/Inx2	Inx2	AAEL014847
	2.8045	4.04313	AAEL002988-PA	AAEL002988	FoP_duplication domain-containing protein					AAEL002988		FoP_duplication domain-containing protein/chromatin target of PRMT1 protein	PRMT1	AAEL002988
	3.70461	4.0249	AAEL014212-PB;AAEL014212-PA	AAEL014212	androgen induced inhibitor of proliferation (as3) / pds5	FBgn0260012	CG17509	pds5	precocious dissociation of sisters 5	AAEL014212	FBgn0260012	androgen induced inhibitor of proliferation (as3) / pds5	Pds5	AAEL014212
	3.71028	4.0239	AAEL005061-PA	AAEL005061	sec10	FBgn0266673	CG6159	Sec10	Secretory 10	AAEL005061	FBgn0266673	sec10	Sec10	AAEL005061
	3.57996	4.01981	AAEL002523-PA	AAEL002523	mitochondrial inner membrane protein translocase, 9kD-subunit, putative	FBgn0030480	CG1660	Tim9a	Tim9a	AAEL002523	FBgn0030480	mitochondrial inner membrane protein translocase, 9kD-subunit, putative	Tim9a	AAEL002523
	3.75784	4.01193	AAEL002714-PA	AAEL002714	kinesin-like protein KIF23 (mitotic kinesin-like protein 1)	FBgn0011692	CG1258	pav	pavarotti	AAEL002714	FBgn0011692	kinesin-like protein KIF23 (mitotic kinesin-like protein 1)/pav	KIF23	AAEL002714
	3.72879	3.98007	AAEL001769-PA	AAEL001769	DEAD box ATP-dependent RNA helicase	FBgn0003261	CG10279	Rm62	Rm62	AAEL001769	FBgn0003261	DEAD box ATP-dependent RNA helicase/ATP-dependent RNA helicase dbp2/Rm62	Rm62	AAEL001769
	2.18312	3.91687	AAEL009512-PA	AAEL009512	glycosylphosphatidylinositol anchor attachment protein, putative	FBgn0029818	CG3033	GAA1	Glycosylphosphatidylinositol anchor attachment 1	AAEL009512	FBgn0029818	glycosylphosphatidylinositol anchor attachment protein, putative/GAA1	GAA1	AAEL009512
	2.76064	3.89206	AAEL004441-PA;AAEL004441-PB	AAEL004441	importin 9 (imp9) (ran-binding protein 9)	FBgn0037894	CG5252	Ranbp9	Ranbp9	AAEL004441	FBgn0037894	importin 9 (imp9) (ran-binding protein 9)	Ranbp9	AAEL004441
	2.3187	3.88661	AAEL026633-PH;AAEL026633-PG;AAEL026633-PM;AAEL026633-PJ;AAEL026633-PI;AAEL026633-PF;AAEL026633-PE;AAEL026633-PB;AAEL026633-PL;AAEL026633-PA;AAEL026633-PC;AAEL026633-PK;AAEL026633-PD	AAEL026633	AAEL026633	FBgn0051716	CG31716	Cnot4	CCR4-NOT transcription complex subunit 4	AAEL026633	FBgn0051716	Cnot4	Cnot4	AAEL026633
	6.21363	3.88459	AAEL006416-PD;AAEL006416-PB;AAEL006416-PF;AAEL006416-PE;AAEL006416-PC	AAEL006416	glycine rich RNA binding protein, putative					AAEL006416		glycine rich RNA binding protein, putative/transformer-2 protein homolog alpha	Tra2a	AAEL006416
	3.04654	3.88167	AAEL006748-PA	AAEL006748	ss-DNA binding protein 12RNP2 precursor, putative	FBgn0033378	CG8781	tsu	tsunagi	AAEL006748	FBgn0033378	ss-DNA binding protein 12RNP2 precursor, putative/RNA-binding protein 8A/tsunagi	Tsu	AAEL006748
	3.70695	3.87965	AAEL009070-PC;AAEL009070-PD;AAEL009070-PB	AAEL009070	AAEL009070	FBgn0261618	CG42551	larp	La related protein	AAEL009070	FBgn0261618	larp	larp	AAEL009070
	2.63037	3.87059	AAEL000194-PA;AAEL000194-PF;AAEL000194-PE;AAEL000194-PD;AAEL000194-PC;AAEL000194-PB	AAEL000194	phosphatidylinositol 4-kinase	FBgn0267350	CG10260	Pi4KIIIalpha	Phosphatidylinositol 4-kinase III alpha	AAEL000194	FBgn0267350	phosphatidylinositol 4-kinase	Pi4K	AAEL000194
	3.58276	3.8577	AAEL026096-PA;AAEL007708-PA	AAEL026096;AAEL007708	AAEL026096	FBgn0031229	CG3436	CG3436	unspecified product	AAEL026096	FBgn0031229	AAEL026096	AAEL026096	AAEL026096
	4.14392	3.85749	AAEL005515-PH;AAEL005515-PG;AAEL005515-PI;AAEL005515-PF	AAEL005515	heterogeneous nuclear ribonucleoprotein					AAEL005515		heterogeneous nuclear ribonucleoprotein/RNA-binding protein squid	Squid	AAEL005515
	1.68396	3.84218	AAEL017030-PA	AAEL017030	AAEL017030					AAEL017030		RNA-binding protein Rsf1	Rsf1	AAEL017030
Fig 1 NS1-IP	1.94768	3.8247	AAEL004589-PA;AAEL004589-PB;AAEL004589-PD;AAEL004589-PC	AAEL004589	small calcium-binding mitochondrial carrier, putative	FBgn0052103	CG32103	SCaMC	Short Calcium-binding Mitochondrial Carrier	AAEL004589	FBgn0052103	calcium-binding mitochondrial carrier protein SCaMC-2	SCaMC-2	AAEL004589
	2.80217	3.81525	AAEL006311-PD;AAEL006311-PC	AAEL006311	nucleoporin, putative	FBgn0033247	CG8722	Nup44A	Nucleoporin at 44A	AAEL006311	FBgn0033247	nucleoporin/SEH1/Nup44A	Nup44	AAEL006311
	5.36331	3.811	AAEL008658-PB	AAEL008658	leucine-rich immune protein (TM)					AAEL008658		leucine-rich immune protein (TM)/chaoptin	Chaoptin	AAEL008658
	3.65335	3.79768	AAEL003554-PG;AAEL003554-PA;AAEL003554-PF;AAEL003554-PE;AAEL003554-PD;AAEL003554-PC;AAEL003554-PB	AAEL003554	leucine rich repeat protein	FBgn0035497	CG14995	CG14995	unspecified product	AAEL003554	FBgn0035497	leucine rich repeat protein	AAEL003554	AAEL003554
	2.57621	3.78722	AAEL019816-PA	AAEL019816	AAEL019816	FBgn0029525	CG18273	CG18273	unspecified product	AAEL019816	FBgn0029525	AAEL019816	AAEL019816	AAEL019816
	2.47611	3.76736	AAEL002272-PA	AAEL002272	splicing factor yt521-b	FBgn0027616	CG12076	Ythdc1	YTH domain containing 1	AAEL002272	FBgn0027616	splicing factor yt521-b/YTH domain-containing protein 1/Ythdc1	Ythdc1	AAEL002272
	2.63596	3.75428	AAEL012168-PB	AAEL012168	zinc finger protein					AAEL012168		zinc finger protein	AAEL012168	AAEL012168
	2.8329	3.75134	AAEL021736-PA	AAEL021736	Enhancer of rudimentary homolog	FBgn0011586	CG1871	e(r)	enhancer of rudimentary	AAEL021736	FBgn0011586	Enhancer of rudimentary homolog	E(r)	AAEL021736
	5.16099	3.721	AAEL027692-PA;AAEL004877-PA	AAEL027692;AAEL004877	AAEL027692	FBgn0039125	CG5857	Ndc1	Nuclear division cycle 1	AAEL027692	FBgn0039125	Ndc1	Ndc1	AAEL027692
	2.70628	3.71876	AAEL007904-PA	AAEL007904	cleavage and polyadenylation specificity factor	FBgn0261065	CG7698	Cpsf73	Cleavage and polyadenylation specificity factor 73	AAEL007904	FBgn0261065	cleavage and polyadenylation specificity factor/Cpsf73	Cpsf73	AAEL007904
	4.63481	3.70664	AAEL001716-PD;AAEL001716-PC	AAEL001716	THO complex subunit 2 (Tho2)	FBgn0031390	CG31671	tho2	tho2	AAEL001716	FBgn0031390	THO complex subunit 2 (Tho2)	Tho2	AAEL001716
	2.78832	3.68315	AAEL001946-PB;AAEL001946-PC;AAEL001946-PA;AAEL001946-PD	AAEL001946	four and a half lim domains	FBgn0051624	CG31624	CG31624	unspecified product	AAEL001946	FBgn0051624	four and a half LIM domains protein 2	FHL2	AAEL001946
	3.82955	3.66555	AAEL006525-PC;AAEL006525-PB;AAEL006525-PA	AAEL006525	kelch repeat protein	FBgn0030053	CG12081	CG12081	unspecified product	AAEL006525	FBgn0030053	kelch domain-containing protein 3	AAEL006525	AAEL006525
	6.98829	3.65551	AAEL012325-PA	AAEL012325	AAEL012325	FBgn0033698	CG8858	CG8858	unspecified product	AAEL012325	FBgn0033698	proteasome-associated protein ECM29 homolog	ECM29	AAEL012325
	4.1981	3.65415	AAEL009224-PD;AAEL009224-PC;AAEL009224-PA;AAEL009224-PB	AAEL009224	AAEL009224					AAEL009224		transformer-2 protein homolog alpha	Tra2a-like	AAEL009224
	2.82232	3.62399	AAEL018664-PA	AAEL018664	cytochrome c oxidase subunit II	FBgn0013675	CG34069	mt:CoII	mitochondrial Cytochrome c oxidase subunit II	AAEL018664	FBgn0013675	cytochrome c oxidase subunit II	MT:CoII	AAEL018664
	2.43634	3.601	AAEL000471-PA	AAEL000471	Monocarboxylate transporter	FBgn0033913	CG8468	CG8468	unspecified product	AAEL000471	FBgn0033913	monocarboxylate transporter 5	MCT5	AAEL000471
	3.40908	3.59368	AAEL004694-PG;AAEL004694-PF;AAEL004694-PE;AAEL004694-PD;AAEL004694-PH;AAEL004694-PA;AAEL004694-PC;AAEL004694-PB	AAEL004694	munc13-4	FBgn0266719	CG34349	stac	staccato	AAEL004694	FBgn0266719	munc13-4/protein unc-13 homolog 4B/stac	Munc13-4	AAEL004694
	3.83418	3.57479	AAEL007826-PA;AAEL007826-PB	AAEL007826	cgmp-dependent protein kinase	FBgn0000442	CG3324	Pkg21D	Protein kinase, cGMP-dependent at 21D	AAEL007826	FBgn0000442	cgmp-dependent protein kinase/Pkg21D	Pkg21D	AAEL007826
	2.87897	3.57232	AAEL021986-PA	AAEL021986	AAEL021986	FBgn0034572	CG9346	CG9346	unspecified product	AAEL021986	FBgn0034572	AAEL021986	AAEL021986	AAEL021986
	1.97065	3.55909	AAEL001706-PA;AAEL020469-PA;AAEL023814-PA;AAEL004310-PA;AAEL005420-PA;AAEL010987-PA;AAEL009144-PA;AAEL022199-PA;AAEL026492-PA;AAEL019490-PA;AAEL008409-PA;AAEL022592-PA;AAEL010424-PA;AAEL018003-PB;AAEL020909-PA;AAEL004037-PA;AAEL001714-PA;AAEL008130-PB;AAEL026760-PA	AAEL001706;AAEL020469;AAEL023814;AAEL004310;AAEL005420;AAEL010987;AAEL009144;AAEL022199;AAEL026492;AAEL019490;AAEL008409;AAEL022592;AAEL010424;AAEL018003;AAEL020909;AAEL004037;AAEL001714;AAEL008130;AAEL026760	p15-2a protein, putative	FBgn0028411	CG12752	Nxt1	NTF2-related export protein 1	AAEL001706	FBgn0028411	p15-2a protein/NTF2-related export protein/AAEL010004	Nxt1	AAEL001706
	3.4915	3.55571	AAEL010004-PB;AAEL010004-PC	AAEL010004	AAEL010004	FBgn0019960	CG6455	Mitofilin	Mitofilin	AAEL010004	FBgn0019960	MICOS complex subunit Mic60/Mitofilin	Mic60	AAEL010004
	2.61842	3.54613	AAEL003861-PA;AAEL003861-PG;AAEL003861-PF;AAEL003861-PE;AAEL003861-PD;AAEL003861-PC;AAEL003861-PB	AAEL003861	bmp-induced factor	FBgn0086758	CG31666	chinmo	Chronologically inappropriate morphogenesis	AAEL003861	FBgn0086758	bmp-induced factor/zinc finger protein chinmo/chinmo	Chinmo	AAEL003861
	1.97262	3.54495	AAEL019444-PD;AAEL019444-PB;AAEL019444-PA;AAEL019444-PC;AAEL019444-PF;AAEL019444-PE	AAEL019444	AAEL019444	FBgn0003165	CG9755	pum	pumilio	AAEL019444	FBgn0003165	pum	Pum	AAEL019444
	4.91378	3.54226	AAEL004472-PA	AAEL004472	AAEL004472	FBgn0263231	CG9748	bel	belle	AAEL004472	FBgn0263231	ATP-dependent RNA helicase bel	Bel	AAEL004472
	3.13548	3.54211	AAEL001232-PB;AAEL001232-PA	AAEL001232	tubulointerstitial nephritis antigen	FBgn0034709	CG3074	Swim	Secreted Wg-interacting molecule	AAEL001232	FBgn0034709	tubulointerstitial nephritis antigen/uncharacterized peptidase C1-like protein F26E4.3/Swim	Swim	AAEL001232
	2.53152	3.54071	AAEL011650-PA;AAEL011650-PE;AAEL011650-PD;AAEL011650-PC;AAEL011650-PB	AAEL011650	coatomer, gamma-subunit, putative	FBgn0010380	CG12532	AP-1-2beta	Adaptor Protein complex 1/2, beta subunit	AAEL011650	FBgn0010380	coatomer, gamma-subunit, putative/AP-1 complex subunit beta-1/AP-1-2beta	AP-1-2beta	AAEL011650
	3.41765	3.52868	AAEL009678-PA	AAEL009678	golgi-specific brefeldin a-resistance factor	FBgn0264560	CG8487	garz	gartenzwerg	AAEL009678	FBgn0264560	Golgi-specific brefeldin A-resistance guanine nucleotide exchange factor 1/garz	Garz	AAEL009678
	1.47458	3.5107	AAEL012987-PB;AAEL012987-PA	AAEL012987	AAEL012987	FBgn0000662	CG6315	fl(2)d	female lethal d	AAEL012987	FBgn0000662	pre-mRNA-splicing regulator female-lethal(2)D	fl(2)d	AAEL012987
	2.24374	3.50287	AAEL007235-PC;AAEL007235-PA;AAEL007235-PB	AAEL007235	mitochondrial uncoupling protein	FBgn0030872	CG6492	Ucp4A	Ucp4A	AAEL007235	FBgn0030872	mitochondrial uncoupling protein 4	Ucp4A	AAEL007235
References
1. Machado SR, Qu J, Koopman WJH, Miesen P. The DEAD-box RNA helicase Dhx15 controls glycolysis and arbovirus replication in Aedes aegypti mosquito cells. bioRxiv. 2022. doi:https://doi.org/10.1101/2022.06.22.497281 2. Olmo RP, Ferreira AGA, Izidoro-Toledo TC, Aguiar ERGR, de Faria IJS, de Souza KPR, et al. Control of dengue virus in the midgut of Aedes aegypti by ectopic expression of the dsRNA-…

## Sheet: DAVIDclusters(fly,min.group=7)
Annotation Cluster 1	Enrichment Score: 9.815736259403584
Category	Term	Count	%	PValue	Genes	List Total	Pop Hits	Pop Total	Fold Enrichment	Bonferroni	Benjamini	FDR
GOTERM_MF_DIRECT	GO:0003723~RNA binding	37	26.42857142857143	3.865865939436912E-20	FBGN0262739, FBGN0266917, FBGN0034572, FBGN0029979, FBGN0039385, FBGN0022987, FBGN0027873, FBGN0002774, FBGN0031868, FBGN0003520, FBGN0261065, FBGN0003165, FBGN0030354, FBGN0264270, FBGN0031266, FBGN0003261, FBGN0035720, FBGN0051716, FBGN0026086, FBGN0035526, FBGN0031229, FBGN0285926, FBGN0032240, FBGN0011640, FBGN0035111, FBGN0261618, FBGN0039016, FBGN0031493, FBGN0000146, FBGN0004227, FBGN02652…	121	453	9724	6.563917318884206	5.760140249760999E-18	5.760140249760999E-18	5.2575776776342E-18
GOTERM_MF_FAT	GO:0003723~RNA binding	52	37.142857142857146	2.6090950831086303E-18	FBGN0266917, FBGN0015075, FBGN0263603, FBGN0027616, FBGN0003520, FBGN0261065, FBGN0003165, FBGN0030354, FBGN0035720, FBGN0026086, FBGN0035526, FBGN0022959, FBGN0038046, FBGN0039016, FBGN0031493, FBGN0024698, FBGN0000146, FBGN0004227, FBGN0004587, FBGN0034246, FBGN0051249, FBGN0262739, FBGN0024807, FBGN0034572, FBGN0039260, FBGN0029979, FBGN0039385, FBGN0022987, FBGN0027873, FBGN0031868, FBGN00027…	117	1127	9462	3.7314404022478556	7.175011478548733E-16	7.175011478548733E-16	6.574919609433748E-16
GOTERM_MF_ALL	GO:0003723~RNA binding	52	37.142857142857146	4.793403100980502E-18	FBGN0266917, FBGN0015075, FBGN0263603, FBGN0027616, FBGN0003520, FBGN0261065, FBGN0003165, FBGN0030354, FBGN0035720, FBGN0026086, FBGN0035526, FBGN0022959, FBGN0038046, FBGN0039016, FBGN0031493, FBGN0024698, FBGN0000146, FBGN0004227, FBGN0004587, FBGN0034246, FBGN0051249, FBGN0262739, FBGN0024807, FBGN0034572, FBGN0039260, FBGN0029979, FBGN0039385, FBGN0022987, FBGN0027873, FBGN0031868, FBGN00027…	121	1127	9724	3.707993869484553	1.385293496183365E-15	1.3805000930823845E-15	1.260665015557872E-15
GOTERM_MF_FAT	GO:0003676~nucleic acid binding	58	41.42857142857143	6.3139612436734145E-9	FBGN0266917, FBGN0015075, FBGN0021796, FBGN0263603, FBGN0027616, FBGN0001341, FBGN0003520, FBGN0261065, FBGN0003165, FBGN0030354, FBGN0035720, FBGN0026086, FBGN0035526, FBGN0022959, FBGN0037232, FBGN0038046, FBGN0039016, FBGN0031493, FBGN0024698, FBGN0000146, FBGN0004227, FBGN0004587, FBGN0034246, FBGN0051249, FBGN0262739, FBGN0024807, FBGN0034572, FBGN0039260, FBGN0022787, FBGN0029979, FBGN00393…	117	2314	9462	2.027037209405403	1.7363378398416174E-6	5.78779780670063E-7	5.303727444685668E-7
GOTERM_MF_ALL	GO:0003676~nucleic acid binding	58	41.42857142857143	1.0534050963333512E-8	FBGN0266917, FBGN0015075, FBGN0021796, FBGN0263603, FBGN0027616, FBGN0001341, FBGN0003520, FBGN0261065, FBGN0003165, FBGN0030354, FBGN0035720, FBGN0026086, FBGN0035526, FBGN0022959, FBGN0037232, FBGN0038046, FBGN0039016, FBGN0031493, FBGN0024698, FBGN0000146, FBGN0004227, FBGN0004587, FBGN0034246, FBGN0051249, FBGN0262739, FBGN0024807, FBGN0034572, FBGN0039260, FBGN0022787, FBGN0029979, FBGN00393…	121	2314	9724	2.0143003064351377	3.0443361108689615E-6	1.0112688924800172E-6	9.23485134452238E-7
GOTERM_MF_FAT	GO:1901363~heterocyclic compound binding	65	46.42857142857143	2.4374471094643635E-5	FBGN0266917, FBGN0015075, FBGN0021796, FBGN0263603, FBGN0027616, FBGN0001341, FBGN0003520, FBGN0261065, FBGN0003165, FBGN0030354, FBGN0035720, FBGN0026086, FBGN0035526, FBGN0022959, FBGN0037232, FBGN0038046, FBGN0032781, FBGN0039016, FBGN0010097, FBGN0031493, FBGN0024698, FBGN0000146, FBGN0004227, FBGN0004587, FBGN0026479, FBGN0034246, FBGN0051249, FBGN0262739, FBGN0024807, FBGN0034572, FBGN02606…	117	3437	9462	1.5294345844244013	0.006680645840022703	5.156138116174615E-4	4.72489747373092E-4
GOTERM_MF_FAT	GO:0097159~organic cyclic compound binding	65	46.42857142857143	3.160551103887709E-5	FBGN0266917, FBGN0015075, FBGN0021796, FBGN0263603, FBGN0027616, FBGN0001341, FBGN0003520, FBGN0261065, FBGN0003165, FBGN0030354, FBGN0035720, FBGN0026086, FBGN0035526, FBGN0022959, FBGN0037232, FBGN0038046, FBGN0032781, FBGN0039016, FBGN0010097, FBGN0031493, FBGN0024698, FBGN0000146, FBGN0004227, FBGN0004587, FBGN0026479, FBGN0034246, FBGN0051249, FBGN0262739, FBGN0024807, FBGN0034572, FBGN02606…	117	3462	9462	1.5183901405738494	0.008653989671037698	6.208225382636571E-4	5.688991986997876E-4
GOTERM_MF_ALL	GO:1901363~heterocyclic compound binding	65	46.42857142857143	3.77763532823661E-5	FBGN0266917, FBGN0015075, FBGN0021796, FBGN0263603, FBGN0027616, FBGN0001341, FBGN0003520, FBGN0261065, FBGN0003165, FBGN0030354, FBGN0035720, FBGN0026086, FBGN0035526, FBGN0022959, FBGN0037232, FBGN0038046, FBGN0032781, FBGN0039016, FBGN0010097, FBGN0031493, FBGN0024698, FBGN0000146, FBGN0004227, FBGN0004587, FBGN0026479, FBGN0034246, FBGN0051249, FBGN0262739, FBGN0024807, FBGN0034572, FBGN02606…	121	3437	9724	1.5198243711482	0.010858191913402981	7.253059830214291E-4	6.623453942174858E-4
GOTERM_MF_ALL	GO:0097159~organic cyclic compound binding	65	46.42857142857143	4.866062035312688E-5	FBGN0266917, FBGN0015075, FBGN0021796, FBGN0263603, FBGN0027616, FBGN0001341, FBGN0003520, FBGN0261065, FBGN0003165, FBGN0030354, FBGN0035720, FBGN0026086, FBGN0035526, FBGN0022959, FBGN0037232, FBGN0038046, FBGN0032781, FBGN0039016, FBGN0010097, FBGN0031493, FBGN0024698, FBGN0000146, FBGN0004227, FBGN0004587, FBGN0026479, FBGN0034246, FBGN0051249, FBGN0262739, FBGN0024807, FBGN0034572, FBGN02606…	121	3462	9724	1.5088493251404862	0.01396483572285212	8.758911663562838E-4	7.998589470545231E-4
Annotation Cluster 2	Enrichment Score: 6.306750566483056
Category	Term	Count	%	PValue	Genes	List Total	Pop Hits	Pop Total	Fold Enrichment	Bonferroni	Benjamini	FDR
INTERPRO	IPR014720:Double-stranded RNA-binding-like domain	8	5.714285714285714	5.940766423999914E-11	FBGN0002774, FBGN0024807, FBGN0003520, FBGN0039016, FBGN0034246, FBGN0026086, FBGN0031951, FBGN0032515	136	13	10959	49.588235294117645	1.7109417771443702E-8	5.7031357670399174E-9	5.386294891093256E-9
PFAM	PF00035:Double-stranded RNA binding motif	7	5.0	1.546260248616449E-9	FBGN0002774, FBGN0024807, FBGN0003520, FBGN0034246, FBGN0026086, FBGN0031951, FBGN0032515	131	11	10337	50.21443442054129	2.4430908684980324E-7	2.458553795300154E-7	2.396703385355496E-7
GOTERM_MF_DIRECT	GO:0003725~double-stranded RNA binding	8	5.714285714285714	3.6832398102881504E-9	FBGN0002774, FBGN0038046, FBGN0024807, FBGN0003520, FBGN0263603, FBGN0026086, FBGN0031951, FBGN0032515	121	21	9724	30.61471861471862	5.488025842659283E-7	1.8293424391097813E-7	1.6697353806639615E-7
GOTERM_MF_FAT	GO:0003725~double-stranded RNA binding	8	5.714285714285714	1.8821074887933006E-8	FBGN0002774, FBGN0038046, FBGN0024807, FBGN0003520, FBGN0263603, FBGN0026086, FBGN0031951, FBGN0032515	117	26	9462	24.8836291913215	5.175782257560435E-6	1.293948898545394E-6	1.1857277179397794E-6
GOTERM_MF_ALL	GO:0003725~double-stranded RNA binding	8	5.714285714285714	1.9798693171722975E-8	FBGN0002774, FBGN0038046, FBGN0024807, FBGN0003520, FBGN0263603, FBGN0026086, FBGN0031951, FBGN0032515	121	26	9724	24.72727272727273	5.721806001446339E-6	1.4255059083640543E-6	1.3017640760407856E-6
GOTERM_MF_FAT	GO:0035197~siRNA binding	3	2.142857142857143	0.0030058849341298203	FBGN0034246, FBGN0031951, FBGN0032515	117	7	9462	34.65934065934066	0.5630179725889889	0.03936277889931907	0.03607061920955784
GOTERM_MF_DIRECT	GO:0035197~siRNA binding	3	2.142857142857143	0.0030457450843304136	FBGN0034246, FBGN0031951, FBGN0032515	121	7	9724	34.44155844155844	0.3652401420134155	0.0378180014637693	0.03451844428907802
GOTERM_MF_ALL	GO:0035197~siRNA binding	3	2.142857142857143	0.0030457450843304136	FBGN0034246, FBGN0031951, FBGN0032515	121	7	9724	34.44155844155844	0.585865103296092	0.03813802540378953	0.03482743292082169
Annotation Cluster 3	Enrichment Score: 3.892551153091376
Category	Term	Count	%	PValue	Genes	List Total	Pop Hits	Pop Total	Fold Enrichment	Bonferroni	Benjamini	FDR
GOTERM_MF_FAT	GO:0005487~nucleocytoplasmic transporter activity	7	5.0	3.3052710996074395E-8	FBGN0087013, FBGN0037894, FBGN0042177, FBGN0024921, FBGN0020497, FBGN0022213, FBGN0053180	117	17	9462	33.3001508295626	9.089454369393124E-6	1.8178991047840918E-6	1.6658566342021495E-6
GOTERM_MF_ALL	GO:0005487~nucleocytoplasmic transporter activity	7	5.0	3.450517842810278E-8	FBGN0087013, FBGN0037894, FBGN0042177, FBGN0024921, FBGN0020497, FBGN0022213, FBGN0053180	121	17	9724	33.09090909090909	9.971947004028259E-6	1.98749827745872E-6	1.8149723853182062E-6
INTERPRO	IPR001494:Importin-beta, N-terminal	6	4.285714285714286	4.823091263716244E-7	FBGN0026252, FBGN0042177, FBGN0024921, FBGN0020497, FBGN0022213, FBGN0053180	136	14	10959	34.53466386554622	1.3889541504363834E-4	2.7781005679005565E-5	2.6237616474616363E-5
GOTERM_MF_FAT	GO:0031267~small GTPase binding	11	7.857142857142857	5.149242574065007E-7	FBGN0003268, FBGN0052654, FBGN0264560, FBGN0026252, FBGN0037894, FBGN0042177, FBGN0024921, FBGN0020497, FBGN0034854, FBGN0022213, FBGN0053180	117	104	9462	8.553747534516765	1.4159418185544226E-4	2.0229167255255384E-5	1.8537273266634024E-5
PFAM	PF03810:Importin-beta N-terminal domain	6	4.285714285714286	5.32421523986723E-7	FBGN0026252, FBGN0042177, FBGN0024921, FBGN0020497, FBGN0022213, FBGN0053180	131	14	10337	33.81788440567067	8.411908497452103E-5	2.116375557847224E-5	2.0631334054485516E-5
GOTERM_MF_DIRECT	GO:0031267~small GTPase binding	11	7.857142857142857	5.523408693878976E-7	FBGN0003268, FBGN0052654, FBGN0264560, FBGN0026252, FBGN0037894, FBGN0042177, FBGN0024921, FBGN0020497, FBGN0034854, FBGN0022213, FBGN0053180	121	104	9724	8.5	8.229542581106308E-5	2.0574697384699186E-5	1.8779589559188518E-5
GOTERM_MF_ALL	GO:0031267~small GTPase binding	11	7.857142857142857	5.523408693878976E-7	FBGN0003268, FBGN0052654, FBGN0264560, FBGN0026252, FBGN0037894, FBGN0042177, FBGN0024921, FBGN0020497, FBGN0034854, FBGN0022213, FBGN0053180	121	104	9724	8.5	1.596138156928495E-4	1.9884271297964313E-5	1.8158206081127133E-5
GOTERM_MF_FAT	GO:0051020~GTPase binding	11	7.857142857142857	6.722025345318068E-7	FBGN0003268, FBGN0052654, FBGN0264560, FBGN0026252, FBGN0037894, FBGN0042177, FBGN0024921, FBGN0020497, FBGN0034854, FBGN0022213, FBGN0053180	117	107	9462	8.313922837287324	1.84838674351262E-4	2.310696212453086E-5	2.1174379837751913E-5
GOTERM_MF_ALL	GO:0051020~GTPase binding	11	7.857142857142857	7.208381227535927E-7	FBGN0003268, FBGN0052654, FBGN0264560, FBGN0026252, FBGN0037894, FBGN0042177, FBGN0024921, FBGN0020497, FBGN0034854, FBGN0022213, FBGN0053180	121	107	9724	8.261682242990656	2.0830059497534137E-4	2.3066819928114965E-5	2.1064491809354984E-5
GOTERM_MF_FAT	GO:0008565~protein transporter activity	8	5.714285714285714	9.138739388434837E-7	FBGN0087013, FBGN0086357, FBGN0037894, FBGN0042177, FBGN0024921, FBGN0020497, FBGN0022213, FBGN0053180	117	44	9462	14.703962703962706	2.5128387093908966E-4	2.792392590910645E-5	2.5588470287617544E-5
GOTERM_MF_ALL	GO:0008565~protein transporter activity	8	5.714285714285714	9.598250362873037E-7	FBGN0087013, FBGN0086357, FBGN0037894, FBGN0042177, FBGN0024921, FBGN0020497, FBGN0022213, FBGN0053180	121	44	9724	14.611570247933884	2.7735109969551086E-4	2.7642961045074346E-5	2.5243398454356087E-5
GOTERM_MF_FAT	GO:0015197~peptide transporter activity	8	5.714285714285714	1.4550389367194516E-6	FBGN0087013, FBGN0086357, FBGN0037894, FBGN0042177, FBGN0024921, FBGN0020497, FBGN0022213, FBGN0053180	117	47	9462	13.76541189307147	4.0005595495906654E-4	4.001357075978492E-5	3.666698120533018E-5
GOTERM_MF_ALL	GO:0015197~peptide transporter activity	8	5.714285714285714	1.527800626470475E-6	FBGN0087013, FBGN0086357, FBGN0037894, FBGN0042177, FBGN0024921, FBGN0020497, FBGN0022213, FBGN0053180	121	47	9724	13.678916827853	4.414372562252522E-4	4.00005982203179E-5	3.6528324069248636E-5
GOTERM_MF_FAT	GO:0019899~enzyme binding	17	12.142857142857142	1.043961661614609E-4	FBGN0262739, FBGN0042177, FBGN0037894, FBGN0019960, FBGN0024921, FBGN0020299, FBGN0020497, FBGN0022213, FBGN0053180, FBGN0003268, FBGN0032956, FBGN0052654, FBGN0264560, FBGN0003410, FBGN0026252, FBGN0034854, FBGN0287182	117	447	9462	3.0756611025067406	0.028302215681305087	0.0017943091059001092	0.0016442396170430092
GOTERM_MF_ALL	GO:0019899~enzyme binding	17	12.142857142857142	1.1464817343140134E-4	FBGN0262739, FBGN0042177, FBGN0037894, FBGN0019960, FBGN0024921, FBGN0020299, FBGN0020497, FBGN0022213, FBGN0053180, FBGN0003268, FBGN0032956, FBGN0052654, FBGN0264560, FBGN0003410, FBGN0026252, FBGN0034854, FBGN0287182	121	447	9724	3.0563351637177143	0.03259226368194912	0.0018343707749024214	0.0016751372006921417
GOTERM_MF_FAT	GO:0061608~nuclear import signal receptor activity	4	2.857142857142857	3.643910840726421E-4	FBGN0087013, FBGN0037894, FBGN0042177, FBGN0024921	117	12	9462	26.95726495726496	0.09536688016633987	0.005760326977108706	0.005278554175386887
GOTERM_MF_DIRECT	GO:0061608~nuclear import signal receptor activity	4	2.857142857142857	3.717614208348382E-4	FBGN0087013, FBGN0037894, FBGN0042177, FBGN0024921	121	12	9724	26.78787878787879	0.05389597279710212	0.006924056463048861	0.006319944154192249
GOTERM_MF_ALL	GO:0061608~nuclear import signal receptor activity	4	2.857142857142857	3.717614208348382E-4	FBGN0087013, FBGN0037894, FBGN0042177, FBGN0024921	121	12	9724	26.78787878787879	0.10188667938445728	0.005635120484233336	0.005145960719976971
GOTERM_MF_FAT	GO:0005049~nuclear export signal receptor activity	3	2.142857142857143	0.0014545755644928833	FBGN0020497, FBGN0022213, FBGN0053180	117	5	9462	48.52307692307693	0.3298806738944894	0.020000414011777146	0.018327652112610327
GOTERM_MF_ALL	GO:0005049~nuclear export signal receptor activity	3	2.142857142857143	0.0014740346287871974	FBGN0020497, FBGN0022213, FBGN0053180	121	5	9724	48.21818181818182	0.3470862773580521	0.019296453322305132	0.017621413971410586
GOTERM_MF_DIRECT	GO:0005049~nuclear export signal receptor activity	3	2.142857142857143	0.0014740346287871974	FBGN0020497, FBGN0022213, FBGN0053180	121	5	9724	48.21818181818182	0.19731521668633467	0.019966469062662945	0.01822442813773262
GOTERM_MF_FAT	GO:0005048~signal sequence binding	4	2.857142857142857	0.004704351777603527	FBGN0087013, FBGN0086357, FBGN0042177, FBGN0024921	117	28	9462	11.553113553113553	0.7265808514305873	0.05624768429743349	0.051543332519829954
GOTERM_MF_ALL	GO:0005048~signal sequence binding	4	2.857142857142857	0.0047944312287973795	FBGN0087013, FBGN0086357, FBGN0042177, FBGN0024921	121	28	9724	11.480519480519481	0.7506562567602639	0.05523184775574581	0.05043741652694843
GOTERM_MF_FAT	GO:0008139~nuclear localization sequence binding	3	2.142857142857143	0.014097510373591802	FBGN0087013, FBGN0042177, FBGN0024921	117	15	9462	16.174358974358974	0.9798469905088185	0.1336832880254395	0.12250250393603912
GOTERM_MF_ALL	GO:0008139~nuclear localization sequence binding	3	2.142857142857143	0.014277926740433577	FBGN0087013, FBGN0042177, FBGN0024921	121	15	9724	16.072727272727274	0.9843308570013919	0.13264654520144745	0.12113208815271068
GOTERM_MF_DIRECT	GO:0008139~nuclear localization sequence binding	3	2.142857142857143	0.014277926740433577	FBGN0087013, FBGN0042177, FBGN0024921	121	15	9724	16.072727272727274	0.8826676442992489	0.12514182848968253	0.11422341392346862
GOTERM_MF_FAT	GO:0042277~peptide binding	4	2.857142857142857	0.08389738526702269	FBGN0087013, FBGN0086357, FBGN0042177, FBGN0024921	117	84	9462	3.8510378510378516	0.9999999999657521	0.4436880951621392	0.406579636294033
GOTERM_MF_ALL	GO:0042277~peptide binding	4	2.857142857142857	0.08520617303846728	FBGN0087013, FBGN0086357, FBGN0042177, FBGN0024921	121	84	9724	3.8268398268398274	0.9999999999933563	0.45443292287182546	0.41498562053920174
GOTERM_MF_FAT	GO:0033218~amide binding	4	2.857142857142857	0.10325648400789021	FBGN0087013, FBGN0086357, FBGN0042177, FBGN0024921	117	92	9462	3.5161649944258646	0.9999999999999036	0.5357647755126379	0.49095535792430817
GOTERM_MF_ALL	GO:0033218~amide binding	4	2.857142857142857	0.1048180326149062	FBGN0087013, FBGN0086357, FBGN0042177, FBGN0024921	121	92	9724	3.494071146245059	0.9999999999999873	0.5488653344198725	0.5012207741403697
GOTERM_MF_ALL	GO:0022892~substrate-specific transporter activity	12	8.571428571428571	0.20241060553654977	FBGN0033913, FBGN0052103, FBGN0087013, FBGN0013675, FBGN0086357, FBGN0030872, FBGN0037894, FBGN0042177, FBGN0024921, FBGN0020497, FBGN0022213, FBGN0053180	121	669	9724	1.4415002038320426	1.0	0.8088522580626106	0.7386393884391201
GOTERM_MF_ALL	GO:0005215~transporter activity	13	9.285714285714286	0.326407375572065	FBGN0087013, FBGN0013675, FBGN0086357, FBGN0042177, FBGN0037894, FBGN0024921, FBGN0020497, FBGN0022213, FBGN0053180, FBGN0027108, FBGN0033913, FBGN0052103, FBGN0030872	121	830	9724	1.2587075575027382	1.0	1.0	0.9163763066202091
Annotation Cluster 4	Enrichment Score: 2.9976487505287035
Category	Term	Count	%	PValue	Genes	List Total	Pop Hits	Pop Total	Fold Enrichment	Bonferroni	Benjamini	FDR
GOTERM_MF_FAT	GO:0003727~single-stranded RNA binding	7	5.0	9.447818863406913E-6	FBGN0262739, FBGN0004401, FBGN0265297, FBGN0264270, FBGN0039016, FBGN0015075, FBGN0263603	117	41	9462	13.807379612257662	0.0025947901580704036	2.1651251561974176E-4	1.9840419613154517E-4
GOTERM_MF_ALL	GO:0003727~single-stranded RNA binding	7	5.0	9.84322328030035E-6	FBGN0262739, FBGN0004401, FBGN0265297, FBGN0264270, FBGN0039016, FBGN0015075, FBGN0263603	121	41	9724	13.720620842572062	0.0028406631878054034	2.024891646233215E-4	1.849119801942137E-4
GOTERM_MF_FAT	GO:0008143~poly(A) binding	3	2.142857142857143	0.005070906124995651	FBGN0265297, FBGN0264270, FBGN0015075	117	9	9462	26.957264957264957	0.7529209294759985	0.058104132682241835	0.05324451431245433
GOTERM_MF_ALL	GO:0008143~poly(A) binding	3	2.142857142857143	0.005137558778802986	FBGN0265297, FBGN0264270, FBGN0015075	121	9	9724	26.78787878787879	0.7743074507542087	0.05690834339597153	0.0519683830317379
GOTERM_MF_DIRECT	GO:0008143~poly(A) binding	3	2.142857142857143	0.005137558778802986	FBGN0265297, FBGN0264270, FBGN0015075	121	9	9724	26.78787878787879	0.5358137516909012	0.054678304145831774	0.049907713851229
GOTERM_MF_FAT	GO:0070717~poly-purine tract binding	3	2.142857142857143	0.009076052054147845	FBGN0265297, FBGN0264270, FBGN0015075	117	12	9462	20.21794871794872	0.9185128420527785	0.0924412709218762	0.08470981917204656
GOTERM_MF_ALL	GO:0070717~poly-purine tract binding	3	2.142857142857143	0.009193771279910626	FBGN0265297, FBGN0264270, FBGN0015075	121	12	9724	20.09090909090909	0.9306985331228758	0.09130365960738829	0.0833779947109136
Annotation Cluster 5	Enrichment Score: 2.6837723815887897
Category	Term	Count	%	PValue	Genes	List Total	Pop Hits	Pop Total	Fold Enrichment	Bonferroni	Benjamini	FDR
GOTERM_MF_FAT	GO:0004540~ribonuclease activity	8	5.714285714285714	5.267424252830353E-5	FBGN0262739, FBGN0031868, FBGN0261065, FBGN0035111, FBGN0039016, FBGN0039260, FBGN0034246, FBGN0000146	117	80	9462	8.087179487179489	0.014381383821221672	9.656944463522313E-4	8.849272744754993E-4
GOTERM_MF_ALL	GO:0004540~ribonuclease activity	8	5.714285714285714	5.515090400858911E-5	FBGN0262739, FBGN0031868, FBGN0261065, FBGN0035111, FBGN0039016, FBGN0039260, FBGN0034246, FBGN0000146	121	80	9724	8.036363636363637	0.015812696333112886	9.343211973219803E-4	8.532169267211139E-4
INTERPRO	IPR003100:Argonaute/Dicer protein, PAZ	4	2.857142857142857	6.171750508995037E-5	FBGN0262739, FBGN0039016, FBGN0034246, FBGN0000146	136	7	10959	46.04621848739496	0.017618143191066693	0.0016158764969005188	0.0015261055804060453
PFAM	PF02170:PAZ domain	4	2.857142857142857	6.556630250455628E-5	FBGN0262739, FBGN0039016, FBGN0034246, FBGN0000146	131	7	10337	45.09051254089422	0.010306337372565255	0.0014892917283177783	0.0014518252697437461
GOTERM_MF_FAT	GO:0004518~nuclease activity	9	6.428571428571428	3.770395839562062E-4	FBGN0262739, FBGN0031868, FBGN0261065, FBGN0035111, FBGN0039016, FBGN0039260, FBGN0034246, FBGN0015075, FBGN0000146	117	144	9462	5.05448717948718	0.09850919615950471	0.005760326977108706	0.005278554175386887
GOTERM_MF_ALL	GO:0004518~nuclease activity	9	6.428571428571428	3.958889501635422E-4	FBGN0262739, FBGN0031868, FBGN0261065, FBGN0035111, FBGN0039016, FBGN0039260, FBGN0034246, FBGN0015075, FBGN0000146	121	144	9724	5.022727272727273	0.10812969930372829	0.005700800882355007	0.00520593969465058
GOTERM_MF_FAT	GO:0004521~endoribonuclease activity	6	4.285714285714286	6.397266443647039E-4	FBGN0262739, FBGN0261065, FBGN0039016, FBGN0039260, FBGN0034246, FBGN0000146	117	57	9462	8.512820512820513	0.16136618601458486	0.009259201431594399	0.008484795493679231
GOTERM_MF_ALL	GO:0004521~endoribonuclease activity	6	4.285714285714286	6.603860072345513E-4	FBGN0262739, FBGN0261065, FBGN0039016, FBGN0039260, FBGN0034246, FBGN0000146	121	57	9724	8.45933014354067	0.173796858515317	0.009056722384930988	0.008270548566794619
GOTERM_MF_FAT	GO:0004519~endonuclease activity	6	4.285714285714286	0.005861985742626673	FBGN0262739, FBGN0261065, FBGN0039016, FBGN0039260, FBGN0034246, FBGN0000146	117	94	9462	5.162029459901801	0.8014649303576953	0.0644818431688934	0.059088816285676866
GOTERM_MF_ALL	GO:0004519~endonuclease activity	6	4.285714285714286	0.006034445262409375	FBGN0262739, FBGN0261065, FBGN0039016, FBGN0039260, FBGN0034246, FBGN0000146	121	94	9724	5.129593810444875	0.8260935633975094	0.06436741613236666	0.058779966815320946
GOTERM_MF_DIRECT	GO:0004521~endoribonuclease activity	4	2.857142857142857	0.011292398937686453	FBGN0262739, FBGN0261065, FBGN0039260, FBGN0000146	121	38	9724	8.45933014354067	0.8158748673415308	0.1051604651072051	0.09598539097033486
GOTERM_MF_FAT	GO:0016891~endoribonuclease activity, producing 5'-phosphomonoesters	3	2.142857142857143	0.022239746393234217	FBGN0262739, FBGN0039016, FBGN0034246	117	19	9462	12.76923076923077	0.9979398244401436	0.1685441326225717	0.1544477142577748
GOTERM_MF_ALL	GO:0016891~endoribonuclease activity, producing 5'-phosphomonoesters	3	2.142857142857143	0.022519291560569997	FBGN0262739, FBGN0039016, FBGN0034246	121	19	9724	12.688995215311005	0.998615578514411	0.17020986042365097	0.15543469892854236
GOTERM_MF_FAT	GO:0016893~endonuclease activity, active with either ribo- or deoxyribonucleic acids and producing 5'-phosphomonoesters	3	2.142857142857143	0.045785821040512695	FBGN0262739, FBGN0039016, FBGN0034246	117	28	9462	8.664835164835164	0.9999974729546495	0.2997881139557379	0.27471492624307614
GOTERM_MF_ALL	GO:0016893~endonuclease activity, active with either ribo- or deoxyribonucleic acids and producing 5'-phosphomonoesters	3	2.142857142857143	0.046338208331844453	FBGN0262739, FBGN0039016, FBGN0034246	121	28	9724	8.61038961038961	0.9999988908846996	0.303304636353891	0.2769761088926157
GOTERM_MF_ALL	GO:0016788~hydrolase activity, acting on ester bonds	9	6.428571428571428	0.364607967496776	FBGN0262739, FBGN0031868, FBGN0261065, FBGN0035111, FBGN0039016, FBGN0039260, FBGN0034246, FBGN0015075, FBGN0000146	121	548	9724	1.3198407431984076	1.0	1.0	0.9163763066202091
Annotation Cluster 6	Enrichment Score: 1.9730227025525255
Category	Term	Count	%	PValue	Genes	List Total	Pop Hits	Pop Total	Fold Enrichment	Bonferroni	Benjamini	FDR
PFAM	PF00271:Helicase conserved C-terminal domain	10	7.142857142857142	2.2975669814500646E-7	FBGN0037232, FBGN0002774, FBGN0263231, FBGN0039016, FBGN0034246, FBGN0003261, FBGN0035720, FBGN0022787, FBGN0015075, FBGN0029979	131	71	10337	11.113858724868294	3.630090357809035E-5	1.8265657502528015E-5	1.7806144106238E-5
INTERPRO	IPR001650:Helicase, C-terminal	10	7.142857142857142	2.490051381934718E-7	FBGN0037232, FBGN0002774, FBGN0263231, FBGN0039016, FBGN0034246, FBGN0003261, FBGN0035720, FBGN0022787, FBGN0015075, FBGN0029979	136	73	10959	11.038477034649476	7.171091737223634E-5	1.7928369949929972E-5	1.6932349397156084E-5
GOTERM_MF_FAT	GO:0004386~helicase activity	11	7.857142857142857	5.149242574065007E-7	FBGN0037232, FBGN0002774, FBGN0263231, FBGN0030354, FBGN0039016, FBGN0034246, FBGN0003261, FBGN0035720, FBGN0022787, FBGN0015075, FBGN0029979	117	104	9462	8.553747534516765	1.4159418185544226E-4	2.0229167255255384E-5	1.8537273266634024E-5
GOTERM_MF_ALL	GO:0004386~helicase activity	11	7.857142857142857	5.523408693878976E-7	FBGN0037232, FBGN0002774, FBGN0263231, FBGN0030354, FBGN0039016, FBGN0034246, FBGN0003261, FBGN0035720, FBGN0022787, FBGN0015075, FBGN0029979	121	104	9724	8.5	1.596138156928495E-4	1.9884271297964313E-5	1.8158206081127133E-5
GOTERM_MF_DIRECT	GO:0003724~RNA helicase activity	8	5.714285714285714	2.7001098309311942E-6	FBGN0037232, FBGN0002774, FBGN0263231, FBGN0030354, FBGN0003261, FBGN0035720, FBGN0015075, FBGN0029979	121	51	9724	12.606060606060606	4.02235989365618E-4	6.705272746812465E-5	6.120248950110708E-5
GOTERM_MF_FAT	GO:0003724~RNA helicase activity	8	5.714285714285714	4.899149860838487E-6	FBGN0037232, FBGN0002774, FBGN0263231, FBGN0030354, FBGN0003261, FBGN0035720, FBGN0015075, FBGN0029979	117	56	9462	11.553113553113553	0.0013463623518316092	1.2247874652096216E-4	1.1223506953920897E-4
GOTERM_MF_ALL	GO:0003724~RNA helicase activity	8	5.714285714285714	5.140114936642569E-6	FBGN0037232, FBGN0002774, FBGN0263231, FBGN0030354, FBGN0003261, FBGN0035720, FBGN0015075, FBGN0029979	121	56	9724	11.480519480519481	0.0014843942299370694	1.1387331551946613E-4	1.0398847910284581E-4
INTERPRO	IPR011545:DNA/RNA helicase, DEAD/DEAH box type, N-terminal	7	5.0	2.508435686225387E-5	FBGN0002774, FBGN0263231, FBGN0034246, FBGN0003261, FBGN0035720, FBGN0015075, FBGN0029979	136	48	10959	11.751378676470589	0.007198352243000028	8.915887864171865E-4	8.420560760606761E-4
INTERPRO	IPR014001:Helicase, superfamily 1/2, ATP-binding domain	8	5.714285714285714	2.7862149575537078E-5	FBGN0002774, FBGN0263231, FBGN0034246, FBGN0003261, FBGN0035720, FBGN0022787, FBGN0015075, FBGN0029979	136	72	10959	8.95343137254902	0.007992301226437348	8.915887864171865E-4	8.420560760606761E-4
PFAM	PF00270:DEAD/DEAH box helicase	7	5.0	2.804778744991244E-5	FBGN0002774, FBGN0263231, FBGN0034246, FBGN0003261, FBGN0035720, FBGN0015075, FBGN0029979	131	48	10337	11.507474554707379	0.0044218074603640245	8.919196409072156E-4	8.694814109472856E-4
INTERPRO	IPR000629:RNA helicase, ATP-dependent, DEAD-box, conserved site	4	2.857142857142857	0.0030617766678011507	FBGN0263231, FBGN0003261, FBGN0035720, FBGN0029979	136	24	10959	13.43014705882353	0.5865192695576891	0.05187009884274891	0.04898842668481841
INTERPRO	IPR014014:RNA helicase, DEAD-box type, Q motif	4	2.857142857142857	0.004307310013000642	FBGN0263231, FBGN0003261, FBGN0035720, FBGN0029979	136	27	10959	11.937908496732025	0.7115358893770982	0.06528975177600974	0.061662543344009196
INTERPRO	IPR027417:P-loop containing nucleoside triphosphate hydrolase	14	10.0	0.010909635783514183	FBGN0037232, FBGN0262614, FBGN0039016, FBGN0011692, FBGN0022787, FBGN0015075, FBGN0029979, FBGN0002774, FBGN0263231, FBGN0026479, FBGN0030354, FBGN0034246, FBGN0003261, FBGN0035720	136	515	10959	2.1905482581382065	0.957541989912325	0.15709875528260425	0.1483710466557929
GOTERM_MF_FAT	GO:0017111~nucleoside-triphosphatase activity	14	10.0	0.013327580122831516	FBGN0037232, FBGN0039016, FBGN0011692, FBGN0010097, FBGN0022787, FBGN0015075, FBGN0029979, FBGN0002774, FBGN0263231, FBGN0026479, FBGN0030354, FBGN0034246, FBGN0003261, FBGN0035720	117	533	9462	2.1242122480396404	0.9750211817425435	0.13089587620638096	0.11994822110548364
GOTERM_MF_ALL	GO:0017111~nucleoside-triphosphatase activity	14	10.0	0.01410542654317585	FBGN0037232, FBGN0039016, FBGN0011692, FBGN0010097, FBGN0022787, FBGN0015075, FBGN0029979, FBGN0002774, FBGN0263231, FBGN0026479, FBGN0030354, FBGN0034246, FBGN0003261, FBGN0035720	121	533	9724	2.1108647450110865	0.98351808700021	0.13264654520144745	0.12113208815271068
GOTERM_MF_FAT	GO:0016462~pyrophosphatase activity	14	10.0	0.019342207252516903	FBGN0037232, FBGN0039016, FBGN0011692, FBGN0010097, FBGN0022787, FBGN0015075, FBGN0029979, FBGN0002774, FBGN0263231, FBGN0026479, FBGN0030354, FBGN0034246, FBGN0003261, FBGN0035720	117	560	9462	2.0217948717948717	0.9953515513247186	0.1685441326225717	0.1544477142577748
GOTERM_MF_ALL	GO:0016462~pyrophosphatase activity	14	10.0	0.020421398062723445	FBGN0037232, FBGN0039016, FBGN0011692, FBGN0010097, FBGN0022787, FBGN0015075, FBGN0029979, FBGN0002774, FBGN0263231, FBGN0026479, FBGN0030354, FBGN0034246, FBGN0003261, FBGN0035720	121	560	9724	2.0090909090909093	0.9974275038038861	0.17020986042365097	0.15543469892854236
GOTERM_MF_FAT	GO:0016817~hydrolase activity, acting on acid anhydrides	14	10.0	0.020921606055524983	FBGN0037232, FBGN0039016, FBGN0011692, FBGN0010097, FBGN0022787, FBGN0015075, FBGN0029979, FBGN0002774, FBGN0263231, FBGN0026479, FBGN0030354, FBGN0034246, FBGN0003261, FBGN0035720	117	566	9462	2.000362417323548	0.9970159687819811	0.1685441326225717	0.1544477142577748
GOTERM_MF_FAT	GO:0016818~hydrolase activity, acting on acid anhydrides, in phosphorus-containing anhydrides	14	10.0	0.020921606055524983	FBGN0037232, FBGN0039016, FBGN0011692, FBGN0010097, FBGN0022787, FBGN0015075, FBGN0029979, FBGN0002774, FBGN0263231, FBGN0026479, FBGN0030354, FBGN0034246, FBGN0003261, FBGN0035720	117	566	9462	2.000362417323548	0.9970159687819811	0.1685441326225717	0.1544477142577748
GOTERM_MF_ALL	GO:0016817~hydrolase activity, acting on acid anhydrides	14	10.0	0.022077107273511552	FBGN0037232, FBGN0039016, FBGN0011692, FBGN0010097, FBGN0022787, FBGN0015075, FBGN0029979, FBGN0002774, FBGN0263231, FBGN0026479, FBGN0030354, FBGN0034246, FBGN0003261, FBGN0035720	121	566	9724	1.987793125602313	0.9984222684038782	0.17020986042365097	0.15543469892854236
GOTERM_MF_ALL	GO:0016818~hydrolase activity, acting on acid anhydrides, in phosphorus-containing anhydrides	14	10.0	0.022077107273511552	FBGN0037232, FBGN0039016, FBGN0011692, FBGN0010097, FBGN0022787, FBGN0015075, FBGN0029979, FBGN0002774, FBGN0263231, FBGN0026479, FBGN0030354, FBGN0034246, FBGN0003261, FBGN0035720	121	566	9724	1.987793125602313	0.9984222684038782	0.17020986042365097	0.15543469892854236
GOTERM_MF_FAT	GO:0035639~purine ribonucleoside triphosphate binding	19	13.571428571428571	0.050876202895278236	FBGN0037232, FBGN0032781, FBGN0260639, FBGN0039016, FBGN0011692, FBGN0010097, FBGN0022787, FBGN0015075, FBGN0021796, FBGN0029979, FBGN0002774, FBGN0263231, FBGN0000442, FBGN0026479, FBGN0030354, FBGN0002174, FBGN0034246, FBGN0003261, FBGN0035720	117	977	9462	1.5727370548250794	0.9999994195201084	0.3109101288044781	0.2849067362135581
GOTERM_MF_ALL	GO:0035639~purine ribonucleoside triphosphate binding	19	13.571428571428571	0.05398802929686683	FBGN0037232, FBGN0032781, FBGN0260639, FBGN0039016, FBGN0011692, FBGN0010097, FBGN0022787, FBGN0015075, FBGN0021796, FBGN0029979, FBGN0002774, FBGN0263231, FBGN0000442, FBGN0026479, FBGN0030354, FBGN0002174, FBGN0034246, FBGN0003261, FBGN0035720	121	977	9724	1.5628547501628363	0.9999998918250682	0.3308202646276095	0.302103227767574
GOTERM_MF_FAT	GO:0032555~purine ribonucleotide binding	19	13.571428571428571	0.05475825728190063	FBGN0037232, FBGN0032781, FBGN0260639, FBGN0039016, FBGN0011692, FBGN0010097, FBGN0022787, FBGN0015075, FBGN0021796, FBGN0029979, FBGN0002774, FBGN0263231, FBGN0000442, FBGN0026479, FBGN0030354, FBGN0002174, FBGN0034246, FBGN0003261, FBGN0035720	117	986	9462	1.5583814427627816	0.9999998119404644	0.32187758830437085	0.29495691728255075
GOTERM_MF_DIRECT	GO:0016787~hydrolase activity	7	5.0	0.0566478282122569	FBGN0002774, FBGN0263231, FBGN0030354, FBGN0003261, FBGN0035720, FBGN0022787, FBGN0029979	121	222	9724	2.533988533988534	0.9998315759178574	0.3322747245184557	0.3032843123121475
GOTERM_MF_ALL	GO:0032555~purine ribonucleotide binding	19	13.571428571428571	0.0580590534040658	FBGN0037232, FBGN0032781, FBGN0260639, FBGN0039016, FBGN0011692, FBGN0010097, FBGN0022787, FBGN0015075, FBGN0021796, FBGN0029979, FBGN0002774, FBGN0263231, FBGN0000442, FBGN0026479, FBGN0030354, FBGN0002174, FBGN0034246, FBGN0003261, FBGN0035720	121	986	9724	1.54858934169279	0.9999999688941233	0.341245048578999	0.31162308255651644
GOTERM_MF_FAT	GO:0017076~purine nucleotide binding	19	13.571428571428571	0.0583822929067232	FBGN0037232, FBGN0032781, FBGN0260639, FBGN0039016, FBGN0011692, FBGN0010097, FBGN0022787, FBGN0015075, FBGN0021796, FBGN0029979, FBGN0002774, FBGN0263231, FBGN0000442, FBGN0026479, FBGN0030354, FBGN0002174, FBGN0034246, FBGN0003261, FBGN0035720	117	994	9462	1.5458391373884333	0.9999999346087526	0.3314107741651259	0.3036927821440426
GOTERM_MF_FAT	GO:0032553~ribonucleotide binding	19	13.571428571428571	0.060256504393659246	FBGN0037232, FBGN0032781, FBGN0260639, FBGN0039016, FBGN0011692, FBGN0010097, FBGN0022787, FBGN0015075, FBGN0021796, FBGN0029979, FBGN0002774, FBGN0263231, FBGN0000442, FBGN0026479, FBGN0030354, FBGN0002174, FBGN0034246, FBGN0003261, FBGN0035720	117	998	9462	1.539643389342788	0.9999999621936002	0.3314107741651259	0.3036927821440426
GOTERM_MF_ALL	GO:0017076~purine nucleotide binding	19	13.571428571428571	0.06185587335781578	FBGN0037232, FBGN0032781, FBGN0260639, FBGN0039016, FBGN0011692, FBGN0010097, FBGN0022787, FBGN0015075, FBGN0021796, FBGN0029979, FBGN0002774, FBGN0263231, FBGN0000442, FBGN0026479, FBGN0030354, FBGN0002174, FBGN0034246, FBGN0003261, FBGN0035720	121	994	9724	1.536125845985001	0.9999999903193619	0.3493037554323715	0.31898224888442256
GOTERM_MF_ALL	GO:0032553~ribonucleotide binding	19	13.571428571428571	0.06381812567920897	FBGN0037232, FBGN0032781, FBGN0260639, FBGN0039016, FBGN0011692, FBGN0010097, FBGN0022787, FBGN0015075, FBGN0021796, FBGN0029979, FBGN0002774, FBGN0263231, FBGN0000442, FBGN0026479, FBGN0030354, FBGN0002174, FBGN0034246, FBGN0003261, FBGN0035720	121	998	9724	1.5299690289670251	0.9999999947142575	0.3534542345310035	0.3227724433390761
GOTERM_MF_FAT	GO:0005524~ATP binding	15	10.714285714285714	0.11838183302923758	FBGN0037232, FBGN0039016, FBGN0011692, FBGN0022787, FBGN0015075, FBGN0021796, FBGN0029979, FBGN0002774, FBGN0263231, FBGN0000442, FBGN0030354, FBGN0002174, FBGN0034246, FBGN0003261, FBGN0035720	117	809	9462	1.4994770371779023	0.9999999999999991	0.592626975548387	0.5430618103207038
GOTERM_MF_FAT	GO:0032559~adenyl ribonucleotide binding	15	10.714285714285714	0.12271724236651303	FBGN0037232, FBGN0039016, FBGN0011692, FBGN0022787, FBGN0015075, FBGN0021796, FBGN0029979, FBGN0002774, FBGN0263231, FBGN0000442, FBGN0030354, FBGN0002174, FBGN0034246, FBGN0003261, FBGN0035720	117	814	9462	1.4902664902664902	0.9999999999999998	0.592626975548387	0.5430618103207038
GOTERM_MF_ALL	GO:0005524~ATP binding	15	10.714285714285714	0.12336273916392158	FBGN0037232, FBGN0039016, FBGN0011692, FBGN0022787, FBGN0015075, FBGN0021796, FBGN0029979, FBGN0002774, FBGN0263231, FBGN0000442, FBGN0030354, FBGN0002174, FBGN0034246, FBGN0003261, FBGN0035720	121	809	9724	1.490055062366558	1.0	0.6135812812369941	0.5603190172407273
GOTERM_MF_DIRECT	GO:0005524~ATP binding	15	10.714285714285714	0.12336273916392158	FBGN0037232, FBGN0039016, FBGN0011692, FBGN0022787, FBGN0015075, FBGN0021796, FBGN0029979, FBGN0002774, FBGN0263231, FBGN0000442, FBGN0030354, FBGN0002174, FBGN0034246, FBGN0003261, FBGN0035720	121	809	9724	1.490055062366558	0.999999996978873	0.5767424062916204	0.5264225990312776
GOTERM_MF_FAT	GO:0030554~adenyl nucleotide binding	15	10.714285714285714	0.12714542384492666	FBGN0037232, FBGN0039016, FBGN0011692, FBGN0022787, FBGN0015075, FBGN0021796, FBGN0029979, FBGN0002774, FBGN0263231, FBGN0000442, FBGN0030354, FBGN0002174, FBGN0034246, FBGN0003261, FBGN0035720	117	819	9462	1.4811684042453273	0.9999999999999999	0.592626975548387	0.5430618103207038
GOTERM_MF_ALL	GO:0032559~adenyl ribonucleotide binding	15	10.714285714285714	0.12782943359104043	FBGN0037232, FBGN0039016, FBGN0011692, FBGN0022787, FBGN0015075, FBGN0021796, FBGN0029979, FBGN0002774, FBGN0263231, FBGN0000442, FBGN0030354, FBGN0002174, FBGN0034246, FBGN0003261, FBGN0035720	121	814	9724	1.4809023899932992	1.0	0.6135812812369941	0.5603190172407273
GOTERM_MF_ALL	GO:0030554~adenyl nucleotide binding	15	10.714285714285714	0.13238935299899868	FBGN0037232, FBGN0039016, FBGN0011692, FBGN0022787, FBGN0015075, FBGN0021796, FBGN0029979, FBGN0002774, FBGN0263231, FBGN0000442, FBGN0030354, FBGN0002174, FBGN0034246, FBGN0003261, FBGN0035720	121	819	9724	1.4718614718614718	1.0	0.625051371536256	0.5707934399792893
GOTERM_MF_FAT	GO:0000166~nucleotide binding	19	13.571428571428571	0.1690628698471885	FBGN0037232, FBGN0032781, FBGN0260639, FBGN0039016, FBGN0011692, FBGN0010097, FBGN0022787, FBGN0015075, FBGN0021796, FBGN0029979, FBGN0002774, FBGN0263231, FBGN0000442, FBGN0026479, FBGN0030354, FBGN0002174, FBGN0034246, FBGN0003261, FBGN0035720	117	1155	9462	1.3303585303585304	1.0	0.7152659878150283	0.6554437415614077
GOTERM_MF_FAT	GO:1901265~nucleoside phosphate binding	19	13.571428571428571	0.1690628698471885	FBGN0037232, FBGN0032781, FBGN0260639, FBGN0039016, FBGN0011692, FBGN0010097, FBGN0022787, FBGN0015075, FBGN0021796, FBGN0029979, FBGN0002774, FBGN0263231, FBGN0000442, FBGN0026479, FBGN0030354, FBGN0002174, FBGN0034246, FBGN0003261, FBGN0035720	117	1155	9462	1.3303585303585304	1.0	0.7152659878150283	0.6554437415614077
GOTERM_MF_ALL	GO:0000166~nucleotide binding	19	13.571428571428571	0.17662345927101028	FBGN0037232, FBGN0032781, FBGN0260639, FBGN0039016, FBGN0011692, FBGN0010097, FBGN0022787, FBGN0015075, FBGN0021796, FBGN0029979, FBGN0002774, FBGN0263231, FBGN0000442, FBGN0026479, FBGN0030354, FBGN0002174, FBGN0034246, FBGN0003261, FBGN0035720	121	1155	9724	1.321999212908304	1.0	0.7592172577619546	0.6933129819145627
GOTERM_MF_ALL	GO:1901265~nucleoside phosphate binding	19	13.571428571428571	0.17662345927101028	FBGN0037232, FBGN0032781, FBGN0260639, FBGN0039016, FBGN0011692, FBGN0010097, FBGN0022787, FBGN0015075, FBGN0021796, FBGN0029979, FBGN0002774, FBGN0263231, FBGN0000442, FBGN0026479, FBGN0030354, FBGN0002174, FBGN0034246, FBGN0003261, FBGN0035720	121	1155	9724	1.321999212908304	1.0	0.7592172577619546	0.6933129819145627
GOTERM_MF_FAT	GO:0097367~carbohydrate derivative binding	19	13.571428571428571	0.20069109520872636	FBGN0037232, FBGN0032781, FBGN0260639, FBGN0039016, FBGN0011692, FBGN0010097, FBGN0022787, FBGN0015075, FBGN0021796, FBGN0029979, FBGN0002774, FBGN0263231, FBGN0000442, FBGN0026479, FBGN0030354, FBGN0002174, FBGN0034246, FBGN0003261, FBGN0035720	117	1188	9462	1.29340412673746	1.0	0.7816605648351346	0.7162853175943779
GOTERM_MF_ALL	GO:0097367~carbohydrate derivative binding	19	13.571428571428571	0.20910621630372234	FBGN0037232, FBGN0032781, FBGN0260639, FBGN0039016, FBGN0011692, FBGN0010097, FBGN0022787, FBGN0015075, FBGN0021796, FBGN0029979, FBGN0002774, FBGN0263231, FBGN0000442, FBGN0026479, FBGN0030354, FBGN0002174, FBGN0034246, FBGN0003261, FBGN0035720	121	1188	9724	1.28527701254974	1.0	0.8138187877766492	0.7431747957821483
GOTERM_MF_FAT	GO:0036094~small molecule binding	19	13.571428571428571	0.31541244731711277	FBGN0037232, FBGN0032781, FBGN0260639, FBGN0039016, FBGN0011692, FBGN0010097, FBGN0022787, FBGN0015075, FBGN0021796, FBGN0029979, FBGN0002774, FBGN0263231, FBGN0000442, FBGN0026479, FBGN0030354, FBGN0002174, FBGN0034246, FBGN0003261, FBGN0035720	117	1291	9462	1.190212318020219	1.0	1.0	0.9197080291970803
GOTERM_MF_ALL	GO:0036094~small molecule binding	19	13.571428571428571	0.3260682864170881	FBGN0037232, FBGN0032781, FBGN0260639, FBGN0039016, FBGN0011692, FBGN0010097, FBGN0022787, FBGN0015075, FBGN0021796, FBGN0029979, FBGN0002774, FBGN0263231, FBGN0000442, FBGN0026479, FBGN0030354, FBGN0002174, FBGN0034246, FBGN0003261, FBGN0035720	121	1291	9724	1.1827336103091333	1.0	1.0	0.9163763066202091
GOTERM_MF_FAT	GO:0043168~anion binding	19	13.571428571428571	0.38115037310477545	FBGN0037232, FBGN0032781, FBGN0260639, FBGN0039016, FBGN0011692, FBGN0010097, FBGN0022787, FBGN0015075, FBGN0021796, FBGN0029979, FBGN0002774, FBGN0263231, FBGN0000442, FBGN0026479, FBGN0030354, FBGN0002174, FBGN0034246, FBGN0003261, FBGN0035720	117	1344	9462	1.143276862026862	1.0	1.0	0.9197080291970803
GOTERM_MF_ALL	GO:0043168~anion binding	19	13.571428571428571	0.39256086637619125	FBGN0037232, FBGN0032781, FBGN0260639, FBGN0039016, FBGN0011692, FBGN0010097, FBGN0022787, FBGN0015075, FBGN0021796, FBGN0029979, FBGN0002774, FBGN0263231, FBGN0000442, FBGN0026479, FBGN0030354, FBGN0002174, FBGN0034246, FBGN0003261, FBGN0035720	121	1344	9724	1.1360930735930737	1.0	1.0	0.9163763066202091
GOTERM_MF_ALL	GO:0016787~hydrolase activity	24	17.142857142857142	0.611190809916499	FBGN0262739, FBGN0037232, FBGN0024807, FBGN0035111, FBGN0039016, FBGN0011692, FBGN0010097, FBGN0039260, FBGN0022787, FBGN0015075, FBGN0029979, FBGN0000146, FBGN0002774, FBGN0031868, FBGN0263231, FBGN0005632, FBGN0026479, FBGN0261065, FBGN0034709, FBGN0030354, FBGN0034246, FBGN0003261, FBGN0035720, FBGN0026086	121	1930	9724	0.9993405558172399	1.0	1.0	0.9163763066202091
GOTERM_MF_FAT	GO:0043167~ion binding	35	25.0	0.6388825627564015	FBGN0013675, FBGN0266719, FBGN0260639, FBGN0011692, FBGN0022787, FBGN0086758, FBGN0015075, FBGN0263603, FBGN0021796, FBGN0029979, FBGN0052103, FBGN0002774, FBGN0031868, FBGN0031149, FBGN0261065, FBGN0030354, FBGN0002174, FBGN0003261, FBGN0035720, FBGN0051716, FBGN0026086, FBGN0037232, FBGN0011640, FBGN0032781, FBGN0039016, FBGN0010097, FBGN0030480, FBGN0004401, FBGN0263231, FBGN0000442, FBGN00034…	117	2880	9462	0.9828169515669516	1.0	1.0	0.9197080291970803
GOTERM_MF_ALL	GO:0043167~ion binding	35	25.0	0.6551184576260728	FBGN0013675, FBGN0266719, FBGN0260639, FBGN0011692, FBGN0022787, FBGN0086758, FBGN0015075, FBGN0263603, FBGN0021796, FBGN0029979, FBGN0052103, FBGN0002774, FBGN0031868, FBGN0031149, FBGN0261065, FBGN0030354, FBGN0002174, FBGN0003261, FBGN0035720, FBGN0051716, FBGN0026086, FBGN0037232, FBGN0011640, FBGN0032781, FBGN0039016, FBGN0010097, FBGN0030480, FBGN0004401, FBGN0263231, FBGN0000442, FBGN00034…	121	2880	9724	0.9766414141414141	1.0	1.0	0.9163763066202091
GOTERM_MF_ALL	GO:0003824~catalytic activity	37	26.42857142857143	0.9985402294799235	FBGN0262739, FBGN0024807, FBGN0013675, FBGN0011692, FBGN0039260, FBGN0022787, FBGN0015075, FBGN0021796, FBGN0029979, FBGN0032956, FBGN0002774, FBGN0031868, FBGN0031149, FBGN0261065, FBGN0030354, FBGN0003261, FBGN0035720, FBGN0051716, FBGN0026086, FBGN0033844, FBGN0035889, FBGN0037232, FBGN0035111, FBGN0032781, FBGN0039016, FBGN0010097, FBGN0061469, FBGN0000146, FBGN0026015, FBGN0263231, FBGN00004…	121	4153	9724	0.7159774970995775	1.0	1.0	0.9985402294799235
Annotation Cluster 7	Enrichment Score: 0.7667464796665163
Category	Term	Count	%	PValue	Genes	List Total	Pop Hits	Pop Total	Fold Enrichment	Bonferroni	Benjamini	FDR
GOTERM_MF_DIRECT	GO:0003712~transcription cofactor activity	4	2.857142857142857	0.059182938807079644	FBGN0034795, FBGN0015075, FBGN0051624, FBGN0051988	121	72	9724	4.464646464646465	0.9998872095084691	0.3322747245184557	0.3032843123121475
GOTERM_MF_FAT	GO:0000989~transcription factor activity, transcription factor binding	5	3.571428571428571	0.1992856100519289	FBGN0001341, FBGN0034795, FBGN0015075, FBGN0051624, FBGN0051988	117	188	9462	2.1508456082924168	1.0	0.7816605648351346	0.7162853175943779
GOTERM_MF_FAT	GO:0003712~transcription cofactor activity	5	3.571428571428571	0.1992856100519289	FBGN0001341, FBGN0034795, FBGN0015075, FBGN0051624, FBGN0051988	117	188	9462	2.1508456082924168	1.0	0.7816605648351346	0.7162853175943779
GOTERM_MF_ALL	GO:0000989~transcription factor activity, transcription factor binding	5	3.571428571428571	0.20246810964790726	FBGN0001341, FBGN0034795, FBGN0015075, FBGN0051624, FBGN0051988	121	188	9724	2.137330754352031	1.0	0.8088522580626106	0.7386393884391201
GOTERM_MF_ALL	GO:0003712~transcription cofactor activity	5	3.571428571428571	0.20246810964790726	FBGN0001341, FBGN0034795, FBGN0015075, FBGN0051624, FBGN0051988	121	188	9724	2.137330754352031	1.0	0.8088522580626106	0.7386393884391201
GOTERM_MF_FAT	GO:0000988~transcription factor activity, protein binding	5	3.571428571428571	0.20944304512530657	FBGN0001341, FBGN0034795, FBGN0015075, FBGN0051624, FBGN0051988	117	192	9462	2.106036324786325	1.0	0.7999560751313792	0.7330506579385729
GOTERM_MF_ALL	GO:0000988~transcription factor activity, protein binding	5	3.571428571428571	0.2127389615386291	FBGN0001341, FBGN0034795, FBGN0015075, FBGN0051624, FBGN0051988	121	192	9724	2.0928030303030303	1.0	0.8169176123083357	0.7460046251287927
Annotation Cluster 8	Enrichment Score: 0.4863584381978957
Category	Term	Count	%	PValue	Genes	List Total	Pop Hits	Pop Total	Fold Enrichment	Bonferroni	Benjamini	FDR
GOTERM_MF_FAT	GO:0032561~guanyl ribonucleotide binding	5	3.571428571428571	0.19677059250898382	FBGN0000442, FBGN0026479, FBGN0032781, FBGN0260639, FBGN0010097	117	187	9462	2.1623474564651035	1.0	0.7816605648351346	0.7162853175943779
GOTERM_MF_ALL	GO:0032561~guanyl ribonucleotide binding	5	3.571428571428571	0.19992444461540904	FBGN0000442, FBGN0026479, FBGN0032781, FBGN0260639, FBGN0010097	121	187	9724	2.1487603305785123	1.0	0.8088522580626106	0.7386393884391201
GOTERM_MF_FAT	GO:0019001~guanyl nucleotide binding	5	3.571428571428571	0.201810545830162	FBGN0000442, FBGN0026479, FBGN0032781, FBGN0260639, FBGN0010097	117	189	9462	2.1394654727988063	1.0	0.7816605648351346	0.7162853175943779
GOTERM_MF_ALL	GO:0019001~guanyl nucleotide binding	5	3.571428571428571	0.20502157930059228	FBGN0000442, FBGN0026479, FBGN0032781, FBGN0260639, FBGN0010097	121	189	9724	2.126022126022126	1.0	0.8088522580626106	0.7386393884391201
GOTERM_MF_FAT	GO:0032550~purine ribonucleoside binding	4	2.857142857142857	0.379926385085144	FBGN0026479, FBGN0032781, FBGN0260639, FBGN0010097	117	180	9462	1.7971509971509974	1.0	1.0	0.9197080291970803
GOTERM_MF_FAT	GO:0005525~GTP binding	4	2.857142857142857	0.379926385085144	FBGN0026479, FBGN0032781, FBGN0260639, FBGN0010097	117	180	9462	1.7971509971509974	1.0	1.0	0.9197080291970803
GOTERM_MF_ALL	GO:0005525~GTP binding	4	2.857142857142857	0.38388120986238505	FBGN0026479, FBGN0032781, FBGN0260639, FBGN0010097	121	180	9724	1.785858585858586	1.0	1.0	0.9163763066202091
GOTERM_MF_ALL	GO:0032550~purine ribonucleoside binding	4	2.857142857142857	0.38388120986238505	FBGN0026479, FBGN0032781, FBGN0260639, FBGN0010097	121	180	9724	1.785858585858586	1.0	1.0	0.9163763066202091
GOTERM_MF_DIRECT	GO:0005525~GTP binding	4	2.857142857142857	0.38388120986238505	FBGN0026479, FBGN0032781, FBGN0260639, FBGN0010097	121	180	9724	1.785858585858586	1.0	1.0	0.918918918918919
GOTERM_MF_FAT	GO:0032549~ribonucleoside binding	4	2.857142857142857	0.3899274079113315	FBGN0026479, FBGN0032781, FBGN0260639, FBGN0010097	117	183	9462	1.7676895053944237	1.0	1.0	0.9197080291970803
GOTERM_MF_FAT	GO:0001883~purine nucleoside binding	4	2.857142857142857	0.3899274079113315	FBGN0026479, FBGN0032781, FBGN0260639, FBGN0010097	117	183	9462	1.7676895053944237	1.0	1.0	0.9197080291970803
GOTERM_MF_ALL	GO:0001883~purine nucleoside binding	4	2.857142857142857	0.3939306119312427	FBGN0026479, FBGN0032781, FBGN0260639, FBGN0010097	121	183	9724	1.756582215598609	1.0	1.0	0.9163763066202091
GOTERM_MF_ALL	GO:0032549~ribonucleoside binding	4	2.857142857142857	0.3939306119312427	FBGN0026479, FBGN0032781, FBGN0260639, FBGN0010097	121	183	9724	1.756582215598609	1.0	1.0	0.9163763066202091
GOTERM_MF_FAT	GO:0001882~nucleoside binding	4	2.857142857142857	0.3998906031687503	FBGN0026479, FBGN0032781, FBGN0260639, FBGN0010097	117	186	9462	1.7391783843396749	1.0	1.0	0.9197080291970803
GOTERM_MF_ALL	GO:0001882~nucleoside binding	4	2.857142857142857	0.403939424590007	FBGN0026479, FBGN0032781, FBGN0260639, FBGN0010097	121	186	9724	1.7282502443792767	1.0	1.0	0.9163763066202091
Annotation Cluster 9	Enrichment Score: 0.29842565784708147
Category	Term	Count	%	PValue	Genes	List Total	Pop Hits	Pop Total	Fold Enrichment	Bonferroni	Benjamini	FDR
GOTERM_MF_FAT	GO:0004842~ubiquitin-protein transferase activity	4	2.857142857142857	0.4065091002884129	FBGN0032956, FBGN0003410, FBGN0051716, FBGN0061469	117	188	9462	1.7206764866339337	1.0	1.0	0.9197080291970803
GOTERM_MF_ALL	GO:0004842~ubiquitin-protein transferase activity	4	2.857142857142857	0.41058679869437575	FBGN0032956, FBGN0003410, FBGN0051716, FBGN0061469	121	188	9724	1.709864603481625	1.0	1.0	0.9163763066202091
GOTERM_MF_FAT	GO:0019787~ubiquitin-like protein transferase activity	4	2.857142857142857	0.46179197566947233	FBGN0032956, FBGN0003410, FBGN0051716, FBGN0061469	117	205	9462	1.5779862414008756	1.0	1.0	0.9197080291970803
GOTERM_MF_ALL	GO:0019787~ubiquitin-like protein transferase activity	4	2.857142857142857	0.46606597604683186	FBGN0032956, FBGN0003410, FBGN0051716, FBGN0061469	121	205	9724	1.5680709534368071	1.0	1.0	0.9163763066202091
GOTERM_MF_DIRECT	GO:0061630~ubiquitin protein ligase activity	3	2.142857142857143	0.5446483464124912	FBGN0003410, FBGN0051716, FBGN0061469	121	147	9724	1.640074211502783	1.0	1.0	0.918918918918919
GOTERM_MF_FAT	GO:0061630~ubiquitin protein ligase activity	3	2.142857142857143	0.555722945169299	FBGN0003410, FBGN0051716, FBGN0061469	117	151	9462	1.6067244014263882	1.0	1.0	0.9197080291970803
GOTERM_MF_ALL	GO:0061630~ubiquitin protein ligase activity	3	2.142857142857143	0.5592571093693363	FBGN0003410, FBGN0051716, FBGN0061469	121	151	9724	1.596628537025888	1.0	1.0	0.9163763066202091
GOTERM_MF_FAT	GO:0061659~ubiquitin-like protein ligase activity	3	2.142857142857143	0.5804779823128923	FBGN0003410, FBGN0051716, FBGN0061469	117	158	9462	1.5355404089581306	1.0	1.0	0.9197080291970803
GOTERM_MF_ALL	GO:0061659~ubiquitin-like protein ligase activity	3	2.142857142857143	0.5840207268503469	FBGN0003410, FBGN0051716, FBGN0061469	121	158	9724	1.525891829689298	1.0	1.0	0.9163763066202091
Annotation Cluster 10	Enrichment Score: 0.18670972368319677
Category	Term	Count	%	PValue	Genes	List Total	Pop Hits	Pop Total	Fold Enrichment	Bonferroni	Benjamini	FDR
GOTERM_MF_DIRECT	GO:0046872~metal ion binding	14	10.0	0.2877549039124496	FBGN0266719, FBGN0032781, FBGN0039016, FBGN0086758, FBGN0030480, FBGN0004401, FBGN0031868, FBGN0031149, FBGN0261065, FBGN0002174, FBGN0051716, FBGN0026086, FBGN0051624, FBGN0051988	121	879	9724	1.2799669045402833	1.0	1.0	0.918918918918919
GOTERM_MF_FAT	GO:0043167~ion binding	35	25.0	0.6388825627564015	FBGN0013675, FBGN0266719, FBGN0260639, FBGN0011692, FBGN0022787, FBGN0086758, FBGN0015075, FBGN0263603, FBGN0021796, FBGN0029979, FBGN0052103, FBGN0002774, FBGN0031868, FBGN0031149, FBGN0261065, FBGN0030354, FBGN0002174, FBGN0003261, FBGN0035720, FBGN0051716, FBGN0026086, FBGN0037232, FBGN0011640, FBGN0032781, FBGN0039016, FBGN0010097, FBGN0030480, FBGN0004401, FBGN0263231, FBGN0000442, FBGN00034…	117	2880	9462	0.9828169515669516	1.0	1.0	0.9197080291970803
GOTERM_MF_ALL	GO:0043167~ion binding	35	25.0	0.6551184576260728	FBGN0013675, FBGN0266719, FBGN0260639, FBGN0011692, FBGN0022787, FBGN0086758, FBGN0015075, FBGN0263603, FBGN0021796, FBGN0029979, FBGN0052103, FBGN0002774, FBGN0031868, FBGN0031149, FBGN0261065, FBGN0030354, FBGN0002174, FBGN0003261, FBGN0035720, FBGN0051716, FBGN0026086, FBGN0037232, FBGN0011640, FBGN0032781, FBGN0039016, FBGN0010097, FBGN0030480, FBGN0004401, FBGN0263231, FBGN0000442, FBGN00034…	121	2880	9724	0.9766414141414141	1.0	1.0	0.9163763066202091
GOTERM_MF_FAT	GO:0046872~metal ion binding	20	14.285714285714285	0.7896463767261342	FBGN0013675, FBGN0266719, FBGN0011640, FBGN0032781, FBGN0039016, FBGN0086758, FBGN0030480, FBGN0263603, FBGN0052103, FBGN0004401, FBGN0031868, FBGN0031149, FBGN0003410, FBGN0261065, FBGN0030354, FBGN0002174, FBGN0051716, FBGN0026086, FBGN0051624, FBGN0051988	117	1787	9462	0.9051124216205357	1.0	1.0	0.9197080291970803
GOTERM_MF_ALL	GO:0046872~metal ion binding	20	14.285714285714285	0.7983051095837126	FBGN0013675, FBGN0266719, FBGN0011640, FBGN0032781, FBGN0039016, FBGN0086758, FBGN0030480, FBGN0263603, FBGN0052103, FBGN0004401, FBGN0031868, FBGN0031149, FBGN0003410, FBGN0261065, FBGN0030354, FBGN0002174, FBGN0051716, FBGN0026086, FBGN0051624, FBGN0051988	121	1787	9724	0.8994251411710841	1.0	1.0	0.9163763066202091
GOTERM_MF_FAT	GO:0043169~cation binding	20	14.285714285714285	0.8018375261630525	FBGN0013675, FBGN0266719, FBGN0011640, FBGN0032781, FBGN0039016, FBGN0086758, FBGN0030480, FBGN0263603, FBGN0052103, FBGN0004401, FBGN0031868, FBGN0031149, FBGN0003410, FBGN0261065, FBGN0030354, FBGN0002174, FBGN0051716, FBGN0026086, FBGN0051624, FBGN0051988	117	1802	9462	0.8975781894760808	1.0	1.0	0.9197080291970803
GOTERM_MF_ALL	GO:0043169~cation binding	20	14.285714285714285	0.8101779079813946	FBGN0013675, FBGN0266719, FBGN0011640, FBGN0032781, FBGN0039016, FBGN0086758, FBGN0030480, FBGN0263603, FBGN0052103, FBGN0004401, FBGN0031868, FBGN0031149, FBGN0003410, FBGN0261065, FBGN0030354, FBGN0002174, FBGN0051716, FBGN0026086, FBGN0051624, FBGN0051988	121	1802	9724	0.8919382504288165	1.0	1.0	0.9163763066202091
Annotation Cluster 11	Enrichment Score: 0.15995296434155806
Category	Term	Count	%	PValue	Genes	List Total	Pop Hits	Pop Total	Fold Enrichment	Bonferroni	Benjamini	FDR
GOTERM_MF_FAT	GO:0008514~organic anion transmembrane transporter activity	3	2.142857142857143	0.45521404923484565	FBGN0033913, FBGN0052103, FBGN0030872	117	125	9462	1.940923076923077	1.0	1.0	0.9197080291970803
GOTERM_MF_ALL	GO:0008514~organic anion transmembrane transporter activity	3	2.142857142857143	0.45857179203611065	FBGN0033913, FBGN0052103, FBGN0030872	121	125	9724	1.9287272727272726	1.0	1.0	0.9163763066202091
GOTERM_MF_FAT	GO:0008509~anion transmembrane transporter activity	3	2.142857142857143	0.6425528922904402	FBGN0033913, FBGN0052103, FBGN0030872	117	177	9462	1.37070838765754	1.0	1.0	0.9197080291970803
GOTERM_MF_ALL	GO:0008509~anion transmembrane transporter activity	3	2.142857142857143	0.6460506707778981	FBGN0033913, FBGN0052103, FBGN0030872	121	177	9724	1.362095531587057	1.0	1.0	0.9163763066202091
GOTERM_MF_ALL	GO:0022891~substrate-specific transmembrane transporter activity	5	3.571428571428571	0.9446600110658896	FBGN0033913, FBGN0052103, FBGN0013675, FBGN0086357, FBGN0030872	121	602	9724	0.6674720628209	1.0	1.0	0.9446600110658896
GOTERM_MF_ALL	GO:0015075~ion transmembrane transporter activity	4	2.857142857142857	0.9602448769059229	FBGN0033913, FBGN0052103, FBGN0013675, FBGN0030872	121	523	9724	0.614635842169303	1.0	1.0	0.9602448769059229
GOTERM_MF_ALL	GO:0022857~transmembrane transporter activity	6	4.285714285714286	0.9657690002839144	FBGN0033913, FBGN0052103, FBGN0013675, FBGN0086357, FBGN0030872, FBGN0027108	121	769	9724	0.6270244709776569	1.0	1.0	0.9657690002839144
Annotation Cluster 12	Enrichment Score: 0.046732808493534415
Category	Term	Count	%	PValue	Genes	List Total	Pop Hits	Pop Total	Fold Enrichment	Bonferroni	Benjamini	FDR
GOTERM_MF_ALL	GO:0016772~transferase activity, transferring phosphorus-containing groups	5	3.571428571428571	0.8397137782055718	FBGN0000442, FBGN0267350, FBGN0021796, FBGN0033844, FBGN0035889	121	471	9724	0.853117158849643	1.0	1.0	0.9163763066202091
INTERPRO	IPR011009:Protein kinase-like domain	3	2.142857142857143	0.8813977924634739	FBGN0000442, FBGN0267350, FBGN0021796	136	294	10959	0.8222539015606244	1.0	1.0	0.9477351916376306
GOTERM_MF_FAT	GO:0016773~phosphotransferase activity, alcohol group as acceptor	3	2.142857142857143	0.8959373862617296	FBGN0000442, FBGN0267350, FBGN0021796	117	308	9462	0.7877122877122877	1.0	1.0	0.9197080291970803
GOTERM_MF_ALL	GO:0016773~phosphotransferase activity, alcohol group as acceptor	3	2.142857142857143	0.897930494022477	FBGN0000442, FBGN0267350, FBGN0021796	121	308	9724	0.782762691853601	1.0	1.0	0.9163763066202091
GOTERM_MF_FAT	GO:0016301~kinase activity	3	2.142857142857143	0.9376974103760324	FBGN0000442, FBGN0267350, FBGN0021796	117	358	9462	0.6776966050709068	1.0	1.0	0.9376974103760324
GOTERM_MF_ALL	GO:0016301~kinase activity	3	2.142857142857143	0.939110755814087	FBGN0000442, FBGN0267350, FBGN0021796	121	358	9724	0.6734382935500255	1.0	1.0	0.939110755814087
