# Supplementary material for: Arbovirus-vector protein interactomics identifies Loquacious as a co-factor for dengue virus replication in Aedes mosquitoes
Source: PLoS Pathog. 2022 Sep 8;18(9):e1010329. doi: 10.1371/journal.ppat.1010329 (PMC9488832; doi:10.1371/journal.ppat.1010329)
Supplement: S5 Table — List of protein sequences used for the phylogenetic tree of Fig 4A. (XLSX) [file ppat.1010329.s011.xlsx]

## Sheet: Sheet1
Protein	Species	Reference
Loqs-PA	Ae. albopictus	AALF018531-PA
Loqs-PA	Ae. aegypti	AAEL008687-PA
Loqs-PB	D. melanogaster	NP_609646.1
R2D2-PA	Ae. albopictus	AALF015406-PA
R2D2-PA	Ae. aegypti	AAEL011753-PA
R2D2-PA	D. melanogaster	CG7138-PA
Loqs2-PA	Ae. albopictus	AALF016290-PA
Loqs2-PA	Ae. aegypti	AAEL013721-PA
RDE-4	C. elegans	NP_499265.1
TARBP2	H. sapiens	NP_599150.1
